# Supplementary material for: In silico genome-wide miRNA-QTL-SNPs analyses identify a functional SNP associated with mastitis in Holsteins
Source: BMC Genet. 2019 May 16;20:46. doi: 10.1186/s12863-019-0749-5 (PMC6524300; doi:10.1186/s12863-019-0749-5)
Supplement: Supplementary file 2 — Table S1. SNPs within the bovine precursor, mature and seed sequences of microRNAs (.xlsx). (XLSX 429 kb) [file 12863_2019_749_MOESM2_ESM.xlsx]

## Sheet: Table S1
Table S1. SNPs within the bovine precursor,mature and seed sequences of microRNAs
SNP_ID	refNCBI	refUCSC	Allele	Chromosome	chromStart	chromEnd	Pre_miRNA_ID	Pre-miRNA	Strand	Start position of pre-miRNA	End position of pre-miRNA	Position in pre-miRNA	Mature sequence	Position in seed region	In seed
rs431994764	A	A	A/G	1	19930483	19930484	MI0005454	bta-let-7c	-	19930459	19930542	59
rs798003873	C	C	A/C	1	19930507	19930508	MI0005454	bta-let-7c	-	19930459	19930542	35
rs445704626	A	A	A/G	1	19930532	19930533	MI0005454	bta-let-7c	-	19930459	19930542	10	bta-let-7c	0
rs468909014	C	C	A/C	1	19930533	19930534	MI0005454	bta-let-7c	-	19930459	19930542	9
rs437715928	C	C	C/T	1	19930534	19930535	MI0005454	bta-let-7c	-	19930459	19930542	8
rs468416220	G	G	G/T	1	83546863	83546864	MI0010443	bta-mir-1224	-	83546862	83546947	84
rs435507872	G	G	G/T	1	83546870	83546871	MI0010443	bta-mir-1224	-	83546862	83546947	77
rs454698790	T	T	C/G/T	1	83546877	83546878	MI0010443	bta-mir-1224	-	83546862	83546947	70
rs473073468	G	G	C/G	1	83546879	83546880	MI0010443	bta-mir-1224	-	83546862	83546947	68
rs440227221	G	G	G/T	1	83546882	83546883	MI0010443	bta-mir-1224	-	83546862	83546947	65
rs452258336	A	A	A/C/G	1	83546884	83546885	MI0010443	bta-mir-1224	-	83546862	83546947	63
rs470721580	G	G	C/G	1	83546892	83546893	MI0010443	bta-mir-1224	-	83546862	83546947	55
rs444111904	G	G	A/G	1	83546895	83546896	MI0010443	bta-mir-1224	-	83546862	83546947	52
rs462609035	A	A	A/C	1	83546898	83546899	MI0010443	bta-mir-1224	-	83546862	83546947	49
rs481018653	T	T	G/T	1	83546902	83546903	MI0010443	bta-mir-1224	-	83546862	83546947	45
rs441613740	G	G	G/T	1	83546909	83546910	MI0010443	bta-mir-1224	-	83546862	83546947	38
rs460858650	C	C	C/G	1	83546910	83546911	MI0010443	bta-mir-1224	-	83546862	83546947	37
rs479291404	C	C	A/C	1	83546911	83546912	MI0010443	bta-mir-1224	-	83546862	83546947	36
rs446233120	T	T	C/T	1	83546913	83546914	MI0010443	bta-mir-1224	-	83546862	83546947	34
rs458336692	C	C	C/G	1	83546916	83546917	MI0010443	bta-mir-1224	-	83546862	83546947	31
rs483234432	G	G	A/G	1	83546920	83546921	MI0010443	bta-mir-1224	-	83546862	83546947	27
rs450167320	A	A	A/C	1	83546923	83546924	MI0010443	bta-mir-1224	-	83546862	83546947	24
rs519197161	A	A	-/A	1	83546923	83546924	MI0010443	bta-mir-1224	-	83546862	83546947	24
rs468477755	T	T	C/T	1	83546927	83546928	MI0010443	bta-mir-1224	-	83546862	83546947	20	bta-miR-1224	20
rs524226290	-	-	-/G	1	83546928	83546928	MI0010443	bta-mir-1224	-	83546862	83546947	19	bta-miR-1224	19
rs435569209	A	A	A/C	1	83546930	83546931	MI0010443	bta-mir-1224	-	83546862	83546947	17	bta-miR-1224	17
rs447580124	C	C	A/C/T	1	83546931	83546932	MI0010443	bta-mir-1224	-	83546862	83546947	16	bta-miR-1224	16
rs466731771	G	G	G/T	1	83546937	83546938	MI0010443	bta-mir-1224	-	83546862	83546947	10	bta-miR-1224	10
rs433863816	G	G	C/G	1	83546939	83546940	MI0010443	bta-mir-1224	-	83546862	83546947	8	bta-miR-1224	8	inseed
rs452255928	T	T	C/T	1	83546940	83546941	MI0010443	bta-mir-1224	-	83546862	83546947	7	bta-miR-1224	7	inseed
rs210079592	G	G	A/G	1	116822082	116822083	MI0021112	bta-mir-1246	+	116822069	116822141	15	bta-miR-1246	3	inseed
rs476428422	C	C	A/C	1	81060900	81060901	MI0010477	bta-mir-1248-1	-	81060894	81060998	98
rs714361912	C	C	C/T	1	81060901	81060902	MI0010477	bta-mir-1248-1	-	81060894	81060998	97
rs443483009	T	T	G/T	1	81060907	81060908	MI0010477	bta-mir-1248-1	-	81060894	81060998	91
rs462034205	T	T	C/T	1	81060913	81060914	MI0010477	bta-mir-1248-1	-	81060894	81060998	85
rs480206345	A	A	A/G	1	81060919	81060920	MI0010477	bta-mir-1248-1	-	81060894	81060998	79
rs447201389	T	T	A/T	1	81060931	81060932	MI0010477	bta-mir-1248-1	-	81060894	81060998	67
rs459230760	C	C	C/G	1	81060937	81060938	MI0010477	bta-mir-1248-1	-	81060894	81060998	61
rs477697548	A	A	A/G	1	81060938	81060939	MI0010477	bta-mir-1248-1	-	81060894	81060998	60
rs522039097	G	G	A/G	1	81060947	81060948	MI0010477	bta-mir-1248-1	-	81060894	81060998	51
rs444934145	T	T	C/T	1	81060954	81060955	MI0010477	bta-mir-1248-1	-	81060894	81060998	44
rs470189310	T	T	A/T	1	81060958	81060959	MI0010477	bta-mir-1248-1	-	81060894	81060998	40
rs437406214	A	A	A/C	1	81060974	81060975	MI0010477	bta-mir-1248-1	-	81060894	81060998	24	bta-miR-1248	21
rs449532755	G	G	C/G	1	81060979	81060980	MI0010477	bta-mir-1248-1	-	81060894	81060998	19	bta-miR-1248	16
rs468057894	A	A	A/T	1	81060983	81060984	MI0010477	bta-mir-1248-1	-	81060894	81060998	15	bta-miR-1248	12
rs434734102	G	G	C/G	1	81060989	81060990	MI0010477	bta-mir-1248-1	-	81060894	81060998	9	bta-miR-1248	6	inseed
rs453237286	A	A	A/C	1	81060991	81060992	MI0010477	bta-mir-1248-1	-	81060894	81060998	7	bta-miR-1248	4	inseed
rs471834944	G	G	G/T	1	81060993	81060994	MI0010477	bta-mir-1248-1	-	81060894	81060998	5	bta-miR-1248	2	inseed
rs468109839	G	G	C/G	1	19881369	19881370	MI0005457	bta-mir-125b-2	-	19881347	19881431	62
rs433732298	C	C	C/T	1	19881371	19881372	MI0005457	bta-mir-125b-2	-	19881347	19881431	60
rs453912014	G	G	G/T	1	19881373	19881374	MI0005457	bta-mir-125b-2	-	19881347	19881431	58
rs470847969	C	C	A/C	1	19881375	19881376	MI0005457	bta-mir-125b-2	-	19881347	19881431	56
rs433051656	T	T	A/T	1	19881377	19881378	MI0005457	bta-mir-125b-2	-	19881347	19881431	54
rs526948738	A	A	A/G	1	19881389	19881390	MI0005457	bta-mir-125b-2	-	19881347	19881431	42
rs456460916	A	A	A/T	1	19881394	19881395	MI0005457	bta-mir-125b-2	-	19881347	19881431	37
rs475785988	A	A	A/C	1	19881402	19881403	MI0005457	bta-mir-125b-2	-	19881347	19881431	29	bta-miR-125b	17
rs444490628	G	G	G/T	1	19881415	19881416	MI0005457	bta-mir-125b-2	-	19881347	19881431	16	bta-miR-125b	4	inseed
rs461396603	G	G	A/G/T	1	19881417	19881418	MI0005457	bta-mir-125b-2	-	19881347	19881431	14	bta-miR-125b	2	inseed
rs475141511	G	G	C/G	1	19881423	19881424	MI0005457	bta-mir-125b-2	-	19881347	19881431	8
rs440558322	T	T	C/T	1	19881429	19881430	MI0005457	bta-mir-125b-2	-	19881347	19881431	2
rs475152400	T	T	C/T	1	107923424	107923425	MI0005012	bta-mir-15b	-	107923379	107923476	52
rs441996076	G	G	G/T	1	107923429	107923430	MI0005012	bta-mir-15b	-	107923379	107923476	47
rs480330042	T	T	G/T	1	107923470	107923471	MI0005012	bta-mir-15b	-	107923379	107923476	6
rs451932333	C	C	C/G	1	107923236	107923237	MI0004739	bta-mir-16b	-	107923236	107923328	92
rs472020752	A	A	A/C	1	107923248	107923249	MI0004739	bta-mir-16b	-	107923236	107923328	80
rs443807421	C	C	C/G	1	107923312	107923313	MI0004739	bta-mir-16b	-	107923236	107923328	16	bta-miR-16b	0
rs441259590	T	T	G/T	1	3580225	3580226	MI0011294	bta-mir-2284i	+	3580210	3580286	17	bta-miR-2284i	5	inseed
rs459795400	T	T	A/T	1	3580232	3580233	MI0011294	bta-mir-2284i	+	3580210	3580286	24	bta-miR-2284i	12
rs478224240	T	T	G/T	1	3580235	3580236	MI0011294	bta-mir-2284i	+	3580210	3580286	27	bta-miR-2284i	15
rs208978033	C	C	C/T	1	3580249	3580250	MI0011294	bta-mir-2284i	+	3580210	3580286	41
rs438801272	C	C	A/C	1	3580259	3580260	MI0011294	bta-mir-2284i	+	3580210	3580286	51
rs445794711	C	C	A/C	1	3607753	3607754	MI0014499	bta-mir-2284x	-	3607747	3607842	89
rs516911785	G	G	A/G	1	3607766	3607767	MI0014499	bta-mir-2284x	-	3607747	3607842	76
rs208471939	G	G	A/G	1	3607767	3607768	MI0014499	bta-mir-2284x	-	3607747	3607842	75
rs520531901	T	T	C/T	1	3607797	3607798	MI0014499	bta-mir-2284x	-	3607747	3607842	45
rs525607843	C	C	C/T	1	3607811	3607812	MI0014499	bta-mir-2284x	-	3607747	3607842	31	bta-miR-2284x	11
rs110745851	C	C	C/T	1	83105417	83105418	MI0022286	bta-mir-2284y-3	-	83105400	83105475	58
rs110480827	T	T	C/T	1	83105421	83105422	MI0022286	bta-mir-2284y-3	-	83105400	83105475	54
rs475660609	A	A	A/T	1	83105442	83105443	MI0022286	bta-mir-2284y-3	-	83105400	83105475	33
rs207668477	G	G	A/G	1	83105453	83105454	MI0022286	bta-mir-2284y-3	-	83105400	83105475	22	bta-miR-2284y	12
rs520340605	C	C	C/G	1	158102086	158102087	MI0021126	bta-mir-2285e-1	+	158102076	158102139	12
rs433495081	T	T	G/T	1	158102098	158102099	MI0021126	bta-mir-2285e-1	+	158102076	158102139	24
rs133418730	T	T	A/T	1	158102102	158102103	MI0021126	bta-mir-2285e-1	+	158102076	158102139	28
rs521263957	A	A	A/G	1	80871246	80871247	MI0022329	bta-mir-2285k-3	-	80871201	80871281	35
rs465682412	C	C	C/G	1	52194908	52194909	MI0011295	bta-mir-2286	-	52194906	52194979	71
rs432638726	C	C	C/T	1	52194909	52194910	MI0011295	bta-mir-2286	-	52194906	52194979	70
rs524920576	ACA	ACA	-/ACA	1	52194912	52194915	MI0011295	bta-mir-2286	-	52194906	52194979	67
rs135512047	A	A	A/T	1	52194916	52194917	MI0011295	bta-mir-2286	-	52194906	52194979	63	bta-miR-2286	18
rs518428694	-	-	-/CTC	1	52194918	52194918	MI0011295	bta-mir-2286	-	52194906	52194979	61	bta-miR-2286	16
rs132885360	C	C	C/T	1	52194918	52194919	MI0011295	bta-mir-2286	-	52194906	52194979	61	bta-miR-2286	16
rs435954395	G	G	G/T	1	52194919	52194920	MI0011295	bta-mir-2286	-	52194906	52194979	60	bta-miR-2286	15
rs454657567	T	T	C/T	1	52194921	52194922	MI0011295	bta-mir-2286	-	52194906	52194979	58	bta-miR-2286	13
rs476294852	C	C	C/T	1	52194923	52194924	MI0011295	bta-mir-2286	-	52194906	52194979	56	bta-miR-2286	11
rs437035558	G	G	C/G	1	52194924	52194925	MI0011295	bta-mir-2286	-	52194906	52194979	55	bta-miR-2286	10
rs452165737	C	C	C/T	1	52194926	52194927	MI0011295	bta-mir-2286	-	52194906	52194979	53	bta-miR-2286	8	inseed
rs470915147	T	T	G/T	1	52194928	52194929	MI0011295	bta-mir-2286	-	52194906	52194979	51	bta-miR-2286	6	inseed
rs441057138	G	G	C/G	1	52194929	52194930	MI0011295	bta-mir-2286	-	52194906	52194979	50	bta-miR-2286	5	inseed
rs521729114	-	-	-/G	1	52194932	52194932	MI0011295	bta-mir-2286	-	52194906	52194979	47	bta-miR-2286	2	inseed
rs460395699	T	T	C/T	1	52194932	52194933	MI0011295	bta-mir-2286	-	52194906	52194979	47	bta-miR-2286	2	inseed
rs472430440	T	T	C/T	1	52194935	52194936	MI0011295	bta-mir-2286	-	52194906	52194979	44
rs442771997	C	C	C/G	1	52194938	52194939	MI0011295	bta-mir-2286	-	52194906	52194979	41
rs461330148	C	C	A/C	1	52194940	52194941	MI0011295	bta-mir-2286	-	52194906	52194979	39
rs482881471	T	T	G/T	1	52194942	52194943	MI0011295	bta-mir-2286	-	52194906	52194979	37
rs450275653	G	G	C/G	1	52194945	52194946	MI0011295	bta-mir-2286	-	52194906	52194979	34
rs526664555	-	-	-/T	1	52194947	52194947	MI0011295	bta-mir-2286	-	52194906	52194979	32
rs459049138	A	A	A/G	1	52194948	52194949	MI0011295	bta-mir-2286	-	52194906	52194979	31
rs477764320	C	C	A/C	1	52194950	52194951	MI0011295	bta-mir-2286	-	52194906	52194979	29
rs447914975	A	A	A/G	1	52194953	52194954	MI0011295	bta-mir-2286	-	52194906	52194979	26
rs466453390	A	A	A/C/G	1	52194956	52194957	MI0011295	bta-mir-2286	-	52194906	52194979	23
rs436015811	T	T	A/C/T	1	52194960	52194961	MI0011295	bta-mir-2286	-	52194906	52194979	19
rs448083381	G	G	C/G	1	52194962	52194963	MI0011295	bta-mir-2286	-	52194906	52194979	17
rs469877658	A	A	A/C/G	1	52194964	52194965	MI0011295	bta-mir-2286	-	52194906	52194979	15
rs436837067	T	T	C/T	1	52194966	52194967	MI0011295	bta-mir-2286	-	52194906	52194979	13
rs452293877	T	T	A/C/T	1	52194969	52194970	MI0011295	bta-mir-2286	-	52194906	52194979	10
rs470742008	C	C	C/G	1	52194971	52194972	MI0011295	bta-mir-2286	-	52194906	52194979	8
rs434555839	A	A	A/G	1	52194972	52194973	MI0011295	bta-mir-2286	-	52194906	52194979	7
rs453118641	C	C	C/G	1	52194976	52194977	MI0011295	bta-mir-2286	-	52194906	52194979	3
rs474709709	G	G	G/T	1	52194977	52194978	MI0011295	bta-mir-2286	-	52194906	52194979	2
rs449035642	T	T	G/T	1	73566963	73566964	MI0011296	bta-mir-2287	-	73566953	73567026	63	bta-miR-2287	18
rs720817845	G	G	A/G	1	73566980	73566981	MI0011296	bta-mir-2287	-	73566953	73567026	46	bta-miR-2287	1	inseed
rs377808770	G	G	C/G	1	73566998	73566999	MI0011296	bta-mir-2287	-	73566953	73567026	28
rs724094262	G	G	A/G	1	73567020	73567021	MI0011296	bta-mir-2287	-	73566953	73567026	6
rs133578645	A	A	A/G	1	73567021	73567022	MI0011296	bta-mir-2287	-	73566953	73567026	5
rs515743253	G	G	A/G	1	148057011	148057012	MI0011298	bta-mir-2289	-	148056941	148057014	3
rs442913916	C	C	A/C	1	79250534	79250535	MI0009785	bta-mir-28	-	79250531	79250616	82
rs461456090	G	G	A/G	1	79250537	79250538	MI0009785	bta-mir-28	-	79250531	79250616	79
rs473525756	C	C	C/T	1	79250538	79250539	MI0009785	bta-mir-28	-	79250531	79250616	78
rs440365466	C	C	A/C	1	79250539	79250540	MI0009785	bta-mir-28	-	79250531	79250616	77
rs458930644	C	C	C/T	1	79250540	79250541	MI0009785	bta-mir-28	-	79250531	79250616	76
rs477733605	G	G	A/G	1	79250548	79250549	MI0009785	bta-mir-28	-	79250531	79250616	68
rs451111046	T	T	C/T	1	79250550	79250551	MI0009785	bta-mir-28	-	79250531	79250616	66
rs462943085	G	G	C/G	1	79250568	79250569	MI0009785	bta-mir-28	-	79250531	79250616	48
rs481444111	C	C	A/C	1	79250570	79250571	MI0009785	bta-mir-28	-	79250531	79250616	46
rs438509602	G	G	A/G	1	79250605	79250606	MI0009785	bta-mir-28	-	79250531	79250616	11
rs448862529	C	C	C/T	1	79250608	79250609	MI0009785	bta-mir-28	-	79250531	79250616	8
rs467476804	C	C	C/G	1	79250615	79250616	MI0009785	bta-mir-28	-	79250531	79250616	1
rs132996997	T	T	C/T	1	99671700	99671701	MI0009864	bta-mir-551b	-	99671696	99671790	90
rs135711811	A	A	A/G	1	99671782	99671783	MI0009864	bta-mir-551b	-	99671696	99671790	8
rs432281929	A	A	A/C	1	59398287	59398288	MI0009866	bta-mir-568	-	59398273	59398366	79
rs526880370	TA	TA	-/TA	1	59398306	59398308	MI0009866	bta-mir-568	-	59398273	59398366	60
rs453926296	A	A	A/C	1	59398309	59398310	MI0009866	bta-mir-568	-	59398273	59398366	57
rs384626613	G	G	A/G	1	59398317	59398318	MI0009866	bta-mir-568	-	59398273	59398366	49
rs442593333	G	G	C/G/T	1	59398318	59398319	MI0009866	bta-mir-568	-	59398273	59398366	48
rs461108671	T	T	C/T	1	59398326	59398327	MI0009866	bta-mir-568	-	59398273	59398366	40
rs476320005	G	G	A/G	1	59398329	59398330	MI0009866	bta-mir-568	-	59398273	59398366	37
rs443316328	A	A	A/C	1	59398330	59398331	MI0009866	bta-mir-568	-	59398273	59398366	36
rs458556615	T	T	A/T	1	59398344	59398345	MI0009866	bta-mir-568	-	59398273	59398366	22	bta-miR-568	8	inseed
rs476981596	A	A	A/C	1	59398352	59398353	MI0009866	bta-mir-568	-	59398273	59398366	14	bta-miR-568	0
rs445602017	A	A	A/C	1	59398357	59398358	MI0009866	bta-mir-568	-	59398273	59398366	9
rs460795709	G	G	G/T	1	59398358	59398359	MI0009866	bta-mir-568	-	59398273	59398366	8
rs436289991	T	T	C/T	1	65453408	65453409	MI0022328	bta-mir-6529a	-	65453349	65453427	19	bta-miR-6529a	9
rs714945701	C	C	C/T	1	65453346	65453347	MI0025191	bta-mir-6529b	+	65453343	65453432	5
rs436289991	T	T	C/T	1	65453408	65453409	MI0025191	bta-mir-6529b	+	65453343	65453432	67	bta-miR-6529b	11
rs454974288	G	G	C/G	1	19931204	19931205	MI0004751	bta-mir-99a	-	19931185	19931265	61	bta-miR-99a-3p	12
rs475119528	A	A	A/G	1	19931205	19931206	MI0004751	bta-mir-99a	-	19931185	19931265	60	bta-miR-99a-3p	11
rs440553959	G	G	G/T	1	19931219	19931220	MI0004751	bta-mir-99a	-	19931185	19931265	46
rs454199391	T	T	G/T	1	19931221	19931222	MI0004751	bta-mir-99a	-	19931185	19931265	44
rs471044054	A	A	A/C	1	19931229	19931230	MI0004751	bta-mir-99a	-	19931185	19931265	36
rs459963424	G	G	A/G	1	19931240	19931241	MI0004751	bta-mir-99a	-	19931185	19931265	25	bta-miR-99a-5p	13
rs470691317	T	T	C/T	2	20797636	20797637	MI0005052	bta-mir-10b	-	20797606	20797704	68
rs209869434	A	A	A/G	2	20797652	20797653	MI0005052	bta-mir-10b	-	20797606	20797704	52
rs208089737	C	C	C/T	2	20797699	20797700	MI0005052	bta-mir-10b	-	20797606	20797704	5
rs454588466	A	A	A/T	2	62007777	62007778	MI0004755	bta-mir-128-1	-	62007752	62007833	56	bta-miR-128	7	inseed
rs441998311	C	C	C/T	2	107963023	107963024	MI0009749	bta-mir-153-1	-	107963022	107963111	88
rs455607841	A	A	A/C	2	107963026	107963027	MI0009749	bta-mir-153-1	-	107963022	107963111	85
rs475674036	C	C	C/T	2	107963039	107963040	MI0009749	bta-mir-153-1	-	107963022	107963111	72	bta-miR-153	19
rs444344874	A	A	A/G	2	107963057	107963058	MI0009749	bta-mir-153-1	-	107963022	107963111	54	bta-miR-153	1	inseed
rs457820857	A	A	A/C	2	107963062	107963063	MI0009749	bta-mir-153-1	-	107963022	107963111	49
rs478010598	T	T	G/T	2	107963064	107963065	MI0009749	bta-mir-153-1	-	107963022	107963111	47
rs440124566	C	C	C/T	2	107963086	107963087	MI0009749	bta-mir-153-1	-	107963022	107963111	25
rs460283788	T	T	G/T	2	107963092	107963093	MI0009749	bta-mir-153-1	-	107963022	107963111	19
rs480195024	G	G	A/G	2	107963093	107963094	MI0009749	bta-mir-153-1	-	107963022	107963111	18
rs448746141	A	A	A/T	2	107963094	107963095	MI0009749	bta-mir-153-1	-	107963022	107963111	17
rs469022537	C	C	C/G	2	107963095	107963096	MI0009749	bta-mir-153-1	-	107963022	107963111	16
rs482531519	C	C	C/G	2	107963097	107963098	MI0009749	bta-mir-153-1	-	107963022	107963111	14
rs380553087	C	C	C/T	2	107963101	107963102	MI0009749	bta-mir-153-1	-	107963022	107963111	10
rs475921057	GA	GA	-/GA	2	107963108	107963110	MI0009749	bta-mir-153-1	-	107963022	107963111	3
rs721998521	C	C	C/T	2	118290721	118290722	MI0011459	bta-mir-2284m	-	118290679	118290745	24	bta-miR-2284m	16
rs455503288	C	C	C/T	2	118290723	118290724	MI0011459	bta-mir-2284m	-	118290679	118290745	22	bta-miR-2284m	14
rs716591548	G	G	A/G	2	118290724	118290725	MI0011459	bta-mir-2284m	-	118290679	118290745	21	bta-miR-2284m	13
rs717875943	C	C	C/T	2	130903873	130903874	MI0011387	bta-mir-2284u	+	130903852	130903927	23
rs435838486	T	T	G/T	2	130903875	130903876	MI0011387	bta-mir-2284u	+	130903852	130903927	25
rs209577006	C	C	C/T	2	130903877	130903878	MI0011387	bta-mir-2284u	+	130903852	130903927	27
rs469573984	T	T	G/T	2	130903898	130903899	MI0011387	bta-mir-2284u	+	130903852	130903927	48	bta-miR-2284u	4	inseed
rs385514255	C	C	C/T	2	130903900	130903901	MI0011387	bta-mir-2284u	+	130903852	130903927	50	bta-miR-2284u	6	inseed
rs436791626	T	T	G/T	2	130903903	130903904	MI0011387	bta-mir-2284u	+	130903852	130903927	53	bta-miR-2284u	9
rs476483606	C	C	C/T	2	130903904	130903905	MI0011387	bta-mir-2284u	+	130903852	130903927	54	bta-miR-2284u	10
rs380142248	G	G	C/G	2	130903905	130903906	MI0011387	bta-mir-2284u	+	130903852	130903927	55	bta-miR-2284u	11
rs475169837	C	C	C/T	2	111136451	111136452	MI0022303	bta-mir-2284y-5	+	111136402	111136490	51
rs521760777	G	G	A/G	2	5205437	5205438	MI0025530	bta-mir-2285aa	+	5205393	5205454	46	bta-miR-2285aa	5	inseed
rs377851204	A	A	A/G	2	103938888	103938889	MI0021136	bta-mir-2285l	-	103938884	103938965	77
rs476688386	C	C	C/G/T	2	103938908	103938909	MI0021136	bta-mir-2285l	-	103938884	103938965	57	bta-miR-2285l	8	inseed
rs799657908	G	G	A/G	2	103938909	103938910	MI0021136	bta-mir-2285l	-	103938884	103938965	56	bta-miR-2285l	7	inseed
rs379852295	GGGTTTTTCTCTA	GGGTTTTTCTCTA	-/GGGTTTTTCTCTA	2	103938909	103938922	MI0021136	bta-mir-2285l	-	103938884	103938965	56	bta-miR-2285l	7	inseed
rs721798291	G	G	A/G	2	103938924	103938925	MI0021136	bta-mir-2285l	-	103938884	103938965	41
rs516030282	T	T	C/T	2	103938944	103938945	MI0021136	bta-mir-2285l	-	103938884	103938965	21
rs798189942	C	C	C/T	2	103938948	103938949	MI0021136	bta-mir-2285l	-	103938884	103938965	17
rs714702520	A	A	A/T	2	103938950	103938951	MI0021136	bta-mir-2285l	-	103938884	103938965	15
rs457206803	A	A	A/T	2	103938963	103938964	MI0021136	bta-mir-2285l	-	103938884	103938965	2
rs472338192	T	T	C/T	2	5398831	5398832	MI0011379	bta-mir-2350	+	5398827	5398902	6
rs441088681	A	A	A/C	2	5398856	5398857	MI0011379	bta-mir-2350	+	5398827	5398902	31	bta-miR-2350	19
rs461234530	C	C	C/T	2	5398876	5398877	MI0011379	bta-mir-2350	+	5398827	5398902	51
rs799334166	G	G	A/G	2	5398884	5398885	MI0011379	bta-mir-2350	+	5398827	5398902	59
rs800629288	T	T	C/T	2	5398892	5398893	MI0011379	bta-mir-2350	+	5398827	5398902	67
rs519834875	-	-	-/C	2	5398900	5398900	MI0011379	bta-mir-2350	+	5398827	5398902	74
rs475346786	A	A	A/G	2	9700680	9700681	MI0011380	bta-mir-2351	-	9700674	9700749	69
rs443898301	G	G	C/G	2	9700684	9700685	MI0011380	bta-mir-2351	-	9700674	9700749	65
rs464024743	A	A	A/C	2	9700685	9700686	MI0011380	bta-mir-2351	-	9700674	9700749	64
rs471191271	C	C	A/C	2	9700689	9700690	MI0011380	bta-mir-2351	-	9700674	9700749	60
rs439756951	T	T	C/T	2	9700697	9700698	MI0011380	bta-mir-2351	-	9700674	9700749	52
rs517303920	C	C	-/C	2	9700700	9700701	MI0011380	bta-mir-2351	-	9700674	9700749	49
rs458506387	G	G	G/T	2	9700702	9700703	MI0011380	bta-mir-2351	-	9700674	9700749	47
rs478492853	T	T	A/T	2	9700708	9700709	MI0011380	bta-mir-2351	-	9700674	9700749	41
rs447241750	C	C	C/T	2	9700711	9700712	MI0011380	bta-mir-2351	-	9700674	9700749	38
rs460776312	T	T	C/T	2	9700712	9700713	MI0011380	bta-mir-2351	-	9700674	9700749	37
rs481003430	A	A	A/T	2	9700720	9700721	MI0011380	bta-mir-2351	-	9700674	9700749	29	bta-miR-2351	14
rs722661359	C	C	C/T	2	9700724	9700725	MI0011380	bta-mir-2351	-	9700674	9700749	25	bta-miR-2351	10
rs522031402	-	-	-/A	2	9700728	9700728	MI0011380	bta-mir-2351	-	9700674	9700749	21	bta-miR-2351	6	inseed
rs449911932	T	T	A/T	2	9700734	9700735	MI0011380	bta-mir-2351	-	9700674	9700749	15	bta-miR-2351	0
rs470063039	A	A	A/G	2	9700736	9700737	MI0011380	bta-mir-2351	-	9700674	9700749	13
rs432195003	A	A	A/T	2	9700738	9700739	MI0011380	bta-mir-2351	-	9700674	9700749	11
rs445841121	A	A	A/C	2	9700739	9700740	MI0011380	bta-mir-2351	-	9700674	9700749	10
rs433387463	G	G	G/T	2	9700743	9700744	MI0011380	bta-mir-2351	-	9700674	9700749	6
rs133245493	T	T	C/T	2	27629814	27629815	MI0011382	bta-mir-2353	-	27629813	27629887	73
rs137302567	A	A	A/C	2	27629815	27629816	MI0011382	bta-mir-2353	-	27629813	27629887	72
rs210068699	A	A	A/T	2	27629841	27629842	MI0011382	bta-mir-2353	-	27629813	27629887	46	bta-miR-2353	1	inseed
rs207646370	C	C	A/C	2	27629850	27629851	MI0011382	bta-mir-2353	-	27629813	27629887	37
rs468450299	G	G	A/G	2	27629858	27629859	MI0011382	bta-mir-2353	-	27629813	27629887	29
rs441123262	C	C	A/C	2	27629859	27629860	MI0011382	bta-mir-2353	-	27629813	27629887	28
rs453234807	A	A	A/C	2	27629868	27629869	MI0011382	bta-mir-2353	-	27629813	27629887	19
rs472066009	A	A	A/C	2	27629870	27629871	MI0011382	bta-mir-2353	-	27629813	27629887	17
rs518429713	G	G	A/G	2	47459026	47459027	MI0011383	bta-mir-2354	+	47459010	47459084	18	bta-miR-2354	5	inseed
rs524967701	C	C	-/C	2	95834551	95834552	MI0011384	bta-mir-2355	-	95834550	95834629	78
rs517314710	-	-	-/AT	2	95834554	95834554	MI0011384	bta-mir-2355	-	95834550	95834629	75
rs109934880	C	C	C/T	2	95834598	95834599	MI0011384	bta-mir-2355	-	95834550	95834629	31
rs385378945	T	T	C/T	2	95834605	95834606	MI0011384	bta-mir-2355	-	95834550	95834629	24	bta-miR-2355-5p	18
rs110782690	A	A	A/G	2	95834623	95834624	MI0011384	bta-mir-2355	-	95834550	95834629	6	bta-miR-2355-5p	0
rs435186349	A	A	A/T	2	106733799	106733800	MI0011385	bta-mir-2356	-	106733739	106733811	12	bta-miR-2356	1	inseed
rs466609164	C	C	C/G	2	121518955	121518956	MI0011386	bta-mir-2357	-	121518939	121519017	62
rs433812176	T	T	C/T	2	121518976	121518977	MI0011386	bta-mir-2357	-	121518939	121519017	41
rs523107259	C	C	-/C	2	121519014	121519015	MI0011386	bta-mir-2357	-	121518939	121519017	3
rs452333211	G	G	C/G	2	121519016	121519017	MI0011386	bta-mir-2357	-	121518939	121519017	1
rs459840282	C	C	A/C	2	135810542	135810543	MI0011388	bta-mir-2358	+	135810541	135810604	3
rs481576509	C	C	A/C	2	135810562	135810563	MI0011388	bta-mir-2358	+	135810541	135810604	23
rs466088516	G	G	C/G/T	2	107133400	107133401	MI0004745	bta-mir-26b	+	107133394	107133478	8
rs479747480	C	C	C/T	2	107133404	107133405	MI0004745	bta-mir-26b	+	107133394	107133478	12
rs448179791	T	T	A/T	2	107133407	107133408	MI0004745	bta-mir-26b	+	107133394	107133478	15
rs468213991	A	A	A/C	2	107133452	107133453	MI0004745	bta-mir-26b	+	107133394	107133478	60
rs437039810	A	A	A/C	2	107133455	107133456	MI0004745	bta-mir-26b	+	107133394	107133478	63
rs457191307	G	G	G/T	2	107133467	107133468	MI0004745	bta-mir-26b	+	107133394	107133478	75
rs464127070	G	G	G/T	2	107133468	107133469	MI0004745	bta-mir-26b	+	107133394	107133478	76
rs432762649	G	G	C/G	2	107133474	107133475	MI0004745	bta-mir-26b	+	107133394	107133478	82
rs472982090	C	C	C/G	2	66273179	66273180	MI0013060	bta-mir-2887-1	+	66273171	66273227	10	bta-miR-2887	5	inseed
rs438359146	T	T	G/T	2	66273184	66273185	MI0013060	bta-mir-2887-1	+	66273171	66273227	15	bta-miR-2887	10
rs458457739	A	A	A/G	2	66273194	66273195	MI0013060	bta-mir-2887-1	+	66273171	66273227	25
rs482205776	A	A	A/G	2	66273196	66273197	MI0013060	bta-mir-2887-1	+	66273171	66273227	27
rs450810864	C	C	C/G	2	66273199	66273200	MI0013060	bta-mir-2887-1	+	66273171	66273227	30
rs461193680	C	C	C/G	2	66273200	66273201	MI0013060	bta-mir-2887-1	+	66273171	66273227	31
rs481167486	C	C	A/C	2	66273203	66273204	MI0013060	bta-mir-2887-1	+	66273171	66273227	34
rs449410921	G	G	A/C/G	2	66273221	66273222	MI0013060	bta-mir-2887-1	+	66273171	66273227	52
rs466250358	C	C	C/G	2	66273222	66273223	MI0013060	bta-mir-2887-1	+	66273171	66273227	53
rs434800198	G	G	A/G	2	66273223	66273224	MI0013060	bta-mir-2887-1	+	66273171	66273227	54
rs445254332	G	G	G/T	2	66273224	66273225	MI0013060	bta-mir-2887-1	+	66273171	66273227	55
rs479453827	C	C	C/G	2	66273058	66273059	MI0013080	bta-mir-2904-1	+	66273058	66273127	2
rs445091865	G	G	G/T	2	66273059	66273060	MI0013080	bta-mir-2904-1	+	66273058	66273127	3
rs465238617	A	A	A/C	2	66273062	66273063	MI0013080	bta-mir-2904-1	+	66273058	66273127	6
rs482101616	G	G	C/G	2	66273065	66273066	MI0013080	bta-mir-2904-1	+	66273058	66273127	9
rs450749367	C	C	C/G	2	66273069	66273070	MI0013080	bta-mir-2904-1	+	66273058	66273127	13
rs467555645	G	G	G/T	2	66273071	66273072	MI0013080	bta-mir-2904-1	+	66273058	66273127	15	bta-miR-2904	0
rs435719424	A	A	A/C	2	66273073	66273074	MI0013080	bta-mir-2904-1	+	66273058	66273127	17	bta-miR-2904	2	inseed
rs455828164	G	G	A/G	2	66273090	66273091	MI0013080	bta-mir-2904-1	+	66273058	66273127	34
rs466127179	A	A	A/G	2	66273091	66273092	MI0013080	bta-mir-2904-1	+	66273058	66273127	35
rs434738329	T	T	C/T	2	66273099	66273100	MI0013080	bta-mir-2904-1	+	66273058	66273127	43
rs451925665	G	G	C/G	2	66273105	66273106	MI0013080	bta-mir-2904-1	+	66273058	66273127	49
rs472097983	T	T	C/T	2	66273109	66273110	MI0013080	bta-mir-2904-1	+	66273058	66273127	53
rs443869945	C	C	C/G	2	66273123	66273124	MI0013080	bta-mir-2904-1	+	66273058	66273127	67
rs462925838	C	C	C/G	2	107667521	107667522	MI0009817	bta-mir-375	-	107667521	107667584	63
rs134683062	T	T	C/T	2	107667523	107667524	MI0009817	bta-mir-375	-	107667521	107667584	61
rs445346838	C	C	C/G	2	107667524	107667525	MI0009817	bta-mir-375	-	107667521	107667584	60	bta-miR-375	22
rs458796935	A	A	A/C	2	107667525	107667526	MI0009817	bta-mir-375	-	107667521	107667584	59	bta-miR-375	21
rs478824838	G	G	C/G	2	107667527	107667528	MI0009817	bta-mir-375	-	107667521	107667584	57	bta-miR-375	19
rs447582537	C	C	C/G	2	107667528	107667529	MI0009817	bta-mir-375	-	107667521	107667584	56	bta-miR-375	18
rs467657267	G	G	C/G	2	107667531	107667532	MI0009817	bta-mir-375	-	107667521	107667584	53	bta-miR-375	15
rs436222999	G	G	C/G	2	107667534	107667535	MI0009817	bta-mir-375	-	107667521	107667584	50	bta-miR-375	12
rs449592423	A	A	A/G	2	107667536	107667537	MI0009817	bta-mir-375	-	107667521	107667584	48	bta-miR-375	10
rs469566093	G	G	A/G	2	107667538	107667539	MI0009817	bta-mir-375	-	107667521	107667584	46	bta-miR-375	8	inseed
rs432096765	A	A	A/C	2	107667543	107667544	MI0009817	bta-mir-375	-	107667521	107667584	41	bta-miR-375	3	inseed
rs452110952	T	T	C/G/T	2	107667554	107667555	MI0009817	bta-mir-375	-	107667521	107667584	30
rs465606543	T	T	G/T	2	107667576	107667577	MI0009817	bta-mir-375	-	107667521	107667584	8
rs434161419	G	G	C/G	2	107667578	107667579	MI0009817	bta-mir-375	-	107667521	107667584	6
rs136795584	G	G	C/G	2	19705990	19705991	MI0031507	bta-mir-4444	-	19705982	19706055	65
rs459928769	T	T	C/T	3	80666420	80666421	MI0009721	bta-mir-101-1	+	80666417	80666499	5
rs473913490	A	A	A/G	3	80666431	80666432	MI0009721	bta-mir-101-1	+	80666417	80666499	16
rs442643384	A	A	A/G	3	80666435	80666436	MI0009721	bta-mir-101-1	+	80666417	80666499	20
rs462602303	G	G	G/T	3	80666441	80666442	MI0009721	bta-mir-101-1	+	80666417	80666499	26
rs482915683	T	T	A/C/G/T	3	80666442	80666443	MI0009721	bta-mir-101-1	+	80666417	80666499	27
rs445011055	T	T	G/T	3	80666448	80666449	MI0009721	bta-mir-101-1	+	80666417	80666499	33
rs458207191	C	C	A/C	3	80666450	80666451	MI0009721	bta-mir-101-1	+	80666417	80666499	35
rs478348682	T	T	G/T	3	80666453	80666454	MI0009721	bta-mir-101-1	+	80666417	80666499	38
rs446867426	T	T	C/T	3	80666457	80666458	MI0009721	bta-mir-101-1	+	80666417	80666499	42
rs466931619	T	T	C/T	3	80666466	80666467	MI0009721	bta-mir-101-1	+	80666417	80666499	51
rs480934137	G	G	A/G	3	80666491	80666492	MI0009721	bta-mir-101-1	+	80666417	80666499	76
rs445679511	T	T	G/T	3	45448509	45448510	MI0009740	bta-mir-137	+	45448508	45448609	3
rs464135700	A	A	A/T	3	45448516	45448517	MI0009740	bta-mir-137	+	45448508	45448609	10
rs479377243	C	C	A/C	3	45448517	45448518	MI0009740	bta-mir-137	+	45448508	45448609	11
rs446435264	T	T	G/T	3	45448527	45448528	MI0009740	bta-mir-137	+	45448508	45448609	21
rs468504498	T	T	G/T	3	45448534	45448535	MI0009740	bta-mir-137	+	45448508	45448609	28
rs435469521	T	T	G/T	3	45448544	45448545	MI0009740	bta-mir-137	+	45448508	45448609	38
rs457123615	A	A	A/G	3	45448547	45448548	MI0009740	bta-mir-137	+	45448508	45448609	41
rs717533572	C	C	C/T	3	9881765	9881766	MI0011454	bta-mir-1584	+	9881758	9881830	9
rs479120451	T	T	C/G/T	3	9881767	9881768	MI0011454	bta-mir-1584	+	9881758	9881830	11
rs524152715	G	G	G/T	3	9881771	9881772	MI0011454	bta-mir-1584	+	9881758	9881830	15	bta-miR-1584-5p	3	inseed
rs447707891	C	C	C/G	3	9881773	9881774	MI0011454	bta-mir-1584	+	9881758	9881830	17	bta-miR-1584-5p	5	inseed
rs467898877	A	A	A/G	3	9881790	9881791	MI0011454	bta-mir-1584	+	9881758	9881830	34
rs435362470	G	G	G/T	3	9881800	9881801	MI0011454	bta-mir-1584	+	9881758	9881830	44
rs449141107	C	C	C/G	3	9881801	9881802	MI0011454	bta-mir-1584	+	9881758	9881830	45
rs469267642	C	C	C/T	3	9881805	9881806	MI0011454	bta-mir-1584	+	9881758	9881830	49	bta-miR-1584-3p	3	inseed
rs437900531	C	C	C/T	3	9881807	9881808	MI0011454	bta-mir-1584	+	9881758	9881830	51	bta-miR-1584-3p	5	inseed
rs462384121	C	C	C/T	3	9881808	9881809	MI0011454	bta-mir-1584	+	9881758	9881830	52	bta-miR-1584-3p	6	inseed
rs451242646	G	G	C/G	3	9881809	9881810	MI0011454	bta-mir-1584	+	9881758	9881830	53	bta-miR-1584-3p	7	inseed
rs471391615	G	G	C/G	3	9881812	9881813	MI0011454	bta-mir-1584	+	9881758	9881830	56	bta-miR-1584-3p	10
rs433641449	C	C	A/C	3	9881820	9881821	MI0011454	bta-mir-1584	+	9881758	9881830	64	bta-miR-1584-3p	18
rs110121441	G	G	A/G	3	9881822	9881823	MI0011454	bta-mir-1584	+	9881758	9881830	66	bta-miR-1584-3p	20
rs473737908	T	T	C/T	3	9881824	9881825	MI0011454	bta-mir-1584	+	9881758	9881830	68
rs800609918	A	A	A/C	3	9881827	9881828	MI0011454	bta-mir-1584	+	9881758	9881830	71
rs442970633	T	T	A/T	3	9881829	9881830	MI0011454	bta-mir-1584	+	9881758	9881830	73
rs459804800	T	T	G/T	3	74462333	74462334	MI0005033	bta-mir-186	+	74462295	74462380	40
rs456705804	T	T	G/T	3	74462361	74462362	MI0005033	bta-mir-186	+	74462295	74462380	68
rs448923103	T	T	G/T	3	16374679	16374680	MI0009763	bta-mir-190b	+	16374604	16374682	77
rs459317059	C	C	C/G	3	18716680	18716681	MI0022336	bta-mir-2284z-4	+	18716627	18716706	55
rs479553031	T	T	G/T	3	18716693	18716694	MI0022336	bta-mir-2284z-4	+	18716627	18716706	68
rs801159834	G	G	A/G	3	52524787	52524788	MI0022349	bta-mir-2285b-2	-	52524771	52524851	64	bta-miR-2285b	15
rs721801694	T	T	C/T	3	53564300	53564301	MI0022337	bta-mir-2285k-5	-	53564233	53564313	13
rs482660826	T	T	G/T	3	7929177	7929178	MI0022348	bta-mir-2285t	-	7929177	7929259	82
rs479603763	T	T	A/C/T	3	7929182	7929183	MI0022348	bta-mir-2285t	-	7929177	7929259	77
rs465145898	G	G	G/T	3	7929184	7929185	MI0022348	bta-mir-2285t	-	7929177	7929259	75
rs479046938	C	C	A/C/G	3	7929186	7929187	MI0022348	bta-mir-2285t	-	7929177	7929259	73
rs447601782	A	A	A/C/G	3	7929188	7929189	MI0022348	bta-mir-2285t	-	7929177	7929259	71	bta-miR-2285t	20
rs467847082	G	G	A/G	3	7929193	7929194	MI0022348	bta-mir-2285t	-	7929177	7929259	66	bta-miR-2285t	15
rs436509202	T	T	G/T	3	7929194	7929195	MI0022348	bta-mir-2285t	-	7929177	7929259	65	bta-miR-2285t	14
rs456695879	C	C	C/T	3	7929196	7929197	MI0022348	bta-mir-2285t	-	7929177	7929259	63	bta-miR-2285t	12
rs380243757	C	C	C/T	3	7929200	7929201	MI0022348	bta-mir-2285t	-	7929177	7929259	59	bta-miR-2285t	8	inseed
rs432570588	C	C	C/T	3	7929206	7929207	MI0022348	bta-mir-2285t	-	7929177	7929259	53	bta-miR-2285t	2	inseed
rs452822499	C	C	C/T	3	7929209	7929210	MI0022348	bta-mir-2285t	-	7929177	7929259	50
rs472912519	G	G	G/T	3	7929211	7929212	MI0022348	bta-mir-2285t	-	7929177	7929259	48
rs439946884	G	G	C/G	3	7929219	7929220	MI0022348	bta-mir-2285t	-	7929177	7929259	40
rs453641732	T	T	G/T	3	7929220	7929221	MI0022348	bta-mir-2285t	-	7929177	7929259	39
rs473898691	A	A	A/G	3	7929221	7929222	MI0022348	bta-mir-2285t	-	7929177	7929259	38
rs442491905	A	A	A/G	3	7929225	7929226	MI0022348	bta-mir-2285t	-	7929177	7929259	34
rs462512347	C	C	A/C	3	7929230	7929231	MI0022348	bta-mir-2285t	-	7929177	7929259	29
rs482622099	G	G	C/G	3	7929233	7929234	MI0022348	bta-mir-2285t	-	7929177	7929259	26
rs438601102	A	A	A/G	3	7929235	7929236	MI0022348	bta-mir-2285t	-	7929177	7929259	24
rs458809375	A	A	A/G	3	7929239	7929240	MI0022348	bta-mir-2285t	-	7929177	7929259	20
rs478955496	C	C	C/G	3	7929240	7929241	MI0022348	bta-mir-2285t	-	7929177	7929259	19
rs447623707	G	G	G/T	3	7929246	7929247	MI0022348	bta-mir-2285t	-	7929177	7929259	13
rs461323785	C	C	C/G	3	7929248	7929249	MI0022348	bta-mir-2285t	-	7929177	7929259	11
rs481499958	C	C	A/C	3	7929249	7929250	MI0022348	bta-mir-2285t	-	7929177	7929259	10
rs450189137	A	A	A/C	3	7929250	7929251	MI0022348	bta-mir-2285t	-	7929177	7929259	9
rs470323678	G	G	A/G	3	7929251	7929252	MI0022348	bta-mir-2285t	-	7929177	7929259	8
rs432533631	T	T	A/T	3	7929257	7929258	MI0022348	bta-mir-2285t	-	7929177	7929259	2
rs382736913	T	T	G/T	3	16327528	16327529	MI0011456	bta-mir-2411	-	16327516	16327592	64	bta-miR-2411-3p	14
rs464666480	A	A	A/T	3	16327539	16327540	MI0011456	bta-mir-2411	-	16327516	16327592	53	bta-miR-2411-3p	3	inseed
rs109464534	A	A	A/C	3	18845838	18845839	MI0011457	bta-mir-2412	-	18845837	18845914	76
rs714140483	C	C	A/C	3	18845839	18845840	MI0011457	bta-mir-2412	-	18845837	18845914	75
rs469022067	T	T	C/T	3	18845852	18845853	MI0011457	bta-mir-2412	-	18845837	18845914	62
rs436604895	T	T	G/T	3	18845860	18845861	MI0011457	bta-mir-2412	-	18845837	18845914	54
rs448673794	T	T	C/T	3	18845884	18845885	MI0011457	bta-mir-2412	-	18845837	18845914	30	bta-miR-2412	17
rs467319672	A	A	A/C	3	18845889	18845890	MI0011457	bta-mir-2412	-	18845837	18845914	25	bta-miR-2412	12
rs526397900	GCTGACTCACC	GCTGACTCACC	-/GCTGACTCACC	3	33702819	33702830	MI0011458	bta-mir-2413	-	33702816	33702894	75
rs461886854	A	A	A/C	3	33702827	33702828	MI0011458	bta-mir-2413	-	33702816	33702894	67
rs478727159	G	G	C/G	3	33702833	33702834	MI0011458	bta-mir-2413	-	33702816	33702894	61	bta-miR-2413	16
rs447241262	T	T	C/T	3	33702834	33702835	MI0011458	bta-mir-2413	-	33702816	33702894	60	bta-miR-2413	15
rs464166711	C	C	A/C	3	33702838	33702839	MI0011458	bta-mir-2413	-	33702816	33702894	56	bta-miR-2413	11
rs478053490	C	C	C/T	3	33702846	33702847	MI0011458	bta-mir-2413	-	33702816	33702894	48	bta-miR-2413	3	inseed
rs450007440	C	C	A/C	3	33702864	33702865	MI0011458	bta-mir-2413	-	33702816	33702894	30
rs469951652	C	C	C/G/T	3	33702866	33702867	MI0011458	bta-mir-2413	-	33702816	33702894	28
rs435402674	T	T	G/T	3	33702869	33702870	MI0011458	bta-mir-2413	-	33702816	33702894	25
rs455472078	C	C	C/T	3	33702873	33702874	MI0011458	bta-mir-2413	-	33702816	33702894	21
rs468471183	G	G	C/G/T	3	33702876	33702877	MI0011458	bta-mir-2413	-	33702816	33702894	18
rs447027038	G	G	A/G	3	33702885	33702886	MI0011458	bta-mir-2413	-	33702816	33702894	9
rs434057989	G	G	G/T	3	33702892	33702893	MI0011458	bta-mir-2413	-	33702816	33702894	2
rs437014850	C	C	A/C	3	102310339	102310340	MI0011460	bta-mir-2414	+	102310324	102310397	17	bta-miR-2414	9
rs440427157	G	G	C/G	3	102923772	102923773	MI0011461	bta-mir-2415	+	102923772	102923838	2	bta-miR-2415-5p	0
rs454074910	A	A	A/G	3	102923774	102923775	MI0011461	bta-mir-2415	+	102923772	102923838	4	bta-miR-2415-5p	2	inseed
rs470992523	T	T	A/C/G/T	3	102923776	102923777	MI0011461	bta-mir-2415	+	102923772	102923838	6	bta-miR-2415-5p	4	inseed
rs439646188	G	G	G/T	3	102923779	102923780	MI0011461	bta-mir-2415	+	102923772	102923838	9	bta-miR-2415-5p	7	inseed
rs463031675	T	T	G/T	3	102923780	102923781	MI0011461	bta-mir-2415	+	102923772	102923838	10	bta-miR-2415-5p	8	inseed
rs483225313	C	C	C/T	3	102923781	102923782	MI0011461	bta-mir-2415	+	102923772	102923838	11	bta-miR-2415-5p	9
rs442225228	T	T	C/G/T	3	102923783	102923784	MI0011461	bta-mir-2415	+	102923772	102923838	13	bta-miR-2415-5p	11
rs462272885	C	C	C/G	3	102923785	102923786	MI0011461	bta-mir-2415	+	102923772	102923838	15	bta-miR-2415-5p	13
rs518839526	-	-	-/G	3	102923787	102923787	MI0011461	bta-mir-2415	+	102923772	102923838	16	bta-miR-2415-5p	15
rs479159071	G	G	C/G	3	102923787	102923788	MI0011461	bta-mir-2415	+	102923772	102923838	17	bta-miR-2415-5p	15
rs447897016	G	G	C/G	3	102923788	102923789	MI0011461	bta-mir-2415	+	102923772	102923838	18	bta-miR-2415-5p	16
rs463951568	C	C	C/G	3	102923789	102923790	MI0011461	bta-mir-2415	+	102923772	102923838	19	bta-miR-2415-5p	17
rs477874172	C	C	A/C/G	3	102923790	102923791	MI0011461	bta-mir-2415	+	102923772	102923838	20	bta-miR-2415-5p	18
rs449739428	G	G	C/G/T	3	102923792	102923793	MI0011461	bta-mir-2415	+	102923772	102923838	22	bta-miR-2415-5p	20
rs523872228	G	G	-/G	3	102923792	102923793	MI0011461	bta-mir-2415	+	102923772	102923838	22	bta-miR-2415-5p	20
rs210698300	G	G	A/G	3	102923793	102923794	MI0011461	bta-mir-2415	+	102923772	102923838	23
rs435361592	C	C	C/G	3	102923794	102923795	MI0011461	bta-mir-2415	+	102923772	102923838	24
rs455572525	T	T	A/C/T	3	102923796	102923797	MI0011461	bta-mir-2415	+	102923772	102923838	26
rs466064877	G	G	C/G/T	3	102923797	102923798	MI0011461	bta-mir-2415	+	102923772	102923838	27
rs434622470	C	C	C/G	3	102923798	102923799	MI0011461	bta-mir-2415	+	102923772	102923838	28
rs451631615	G	G	G/T	3	102923800	102923801	MI0011461	bta-mir-2415	+	102923772	102923838	30
rs470953294	A	A	A/C/G	3	102923802	102923803	MI0011461	bta-mir-2415	+	102923772	102923838	32
rs439613416	C	C	C/G	3	102923803	102923804	MI0011461	bta-mir-2415	+	102923772	102923838	33
rs456600844	A	A	A/C	3	102923804	102923805	MI0011461	bta-mir-2415	+	102923772	102923838	34
rs476774043	C	C	C/G	3	102923805	102923806	MI0011461	bta-mir-2415	+	102923772	102923838	35
rs442204328	C	C	A/C	3	102923807	102923808	MI0011461	bta-mir-2415	+	102923772	102923838	37
rs462135567	G	G	A/G/T	3	102923810	102923811	MI0011461	bta-mir-2415	+	102923772	102923838	40
rs472615359	C	C	A/C	3	102923811	102923812	MI0011461	bta-mir-2415	+	102923772	102923838	41
rs441435176	G	G	C/G	3	102923813	102923814	MI0011461	bta-mir-2415	+	102923772	102923838	43
rs458298536	A	A	A/C	3	102923817	102923818	MI0011461	bta-mir-2415	+	102923772	102923838	47	bta-miR-2415-3p	1	inseed
rs477821732	G	G	G/T	3	102923818	102923819	MI0011461	bta-mir-2415	+	102923772	102923838	48	bta-miR-2415-3p	2	inseed
rs449638076	C	C	A/C	3	102923821	102923822	MI0011461	bta-mir-2415	+	102923772	102923838	51	bta-miR-2415-3p	5	inseed
rs463459379	T	T	C/T	3	102923822	102923823	MI0011461	bta-mir-2415	+	102923772	102923838	52	bta-miR-2415-3p	6	inseed
rs480423640	G	G	G/T	3	102923823	102923824	MI0011461	bta-mir-2415	+	102923772	102923838	53	bta-miR-2415-3p	7	inseed
rs449008182	G	G	G/T	3	102923827	102923828	MI0011461	bta-mir-2415	+	102923772	102923838	57	bta-miR-2415-3p	11
rs465927345	A	A	A/C/G	3	102923828	102923829	MI0011461	bta-mir-2415	+	102923772	102923838	58	bta-miR-2415-3p	12
rs434585657	G	G	C/G	3	102923831	102923832	MI0011461	bta-mir-2415	+	102923772	102923838	61	bta-miR-2415-3p	15
rs445130116	A	A	A/C	3	102923832	102923833	MI0011461	bta-mir-2415	+	102923772	102923838	62	bta-miR-2415-3p	16
rs465255906	G	G	G/T	3	102923834	102923835	MI0011461	bta-mir-2415	+	102923772	102923838	64	bta-miR-2415-3p	18
rs433160108	C	C	C/G	3	102923835	102923836	MI0011461	bta-mir-2415	+	102923772	102923838	65	bta-miR-2415-3p	19
rs526000050	-	-	-/CTG	3	102923836	102923836	MI0011461	bta-mir-2415	+	102923772	102923838	65	bta-miR-2415-3p	20
rs456515759	C	C	C/G	3	102923836	102923837	MI0011461	bta-mir-2415	+	102923772	102923838	66	bta-miR-2415-3p	20
rs476643552	C	C	A/C	3	102923837	102923838	MI0011461	bta-mir-2415	+	102923772	102923838	67
rs455645259	A	A	A/T	3	107244714	107244715	MI0011462	bta-mir-2416	-	107244699	107244780	66	bta-miR-2416	22
rs474218540	C	C	C/G	3	107244716	107244717	MI0011462	bta-mir-2416	-	107244699	107244780	64	bta-miR-2416	20
rs447790357	T	T	G/T	3	117980161	117980162	MI0013077	bta-mir-2902	+	117980135	117980199	28
rs461397164	T	T	G/T	3	117980191	117980192	MI0013077	bta-mir-2902	+	117980135	117980199	58	bta-miR-2902	16
rs524244663	GACTGCCCCGGTGAGCCAGGT	GACTGCCCCGGTGAGCCAGGT	-/GACTGCCCCGGTGAGCCAGGT	3	117980194	117980215	MI0013077	bta-mir-2902	+	117980135	117980199	81	bta-miR-2902	19
rs445702091	G	G	C/G	3	53471273	53471274	MI0013081	bta-mir-2904-2	+	53471266	53471335	9
rs464104682	C	C	C/T	3	53471296	53471297	MI0013081	bta-mir-2904-2	+	53471266	53471335	32	bta-miR-2904	17
rs434506629	C	C	C/G	3	53471303	53471304	MI0013081	bta-mir-2904-2	+	53471266	53471335	39
rs446527044	G	G	A/G	3	53471306	53471307	MI0013081	bta-mir-2904-2	+	53471266	53471335	42
rs468259879	T	T	C/T	3	53471307	53471308	MI0013081	bta-mir-2904-2	+	53471266	53471335	43
rs435363284	T	T	C/T	3	53471317	53471318	MI0013081	bta-mir-2904-2	+	53471266	53471335	53
rs456926282	C	C	C/T	3	53471320	53471321	MI0013081	bta-mir-2904-2	+	53471266	53471335	56
rs475556041	C	C	C/G	3	53471321	53471322	MI0013081	bta-mir-2904-2	+	53471266	53471335	57
rs433040454	G	G	G/T	3	53471325	53471326	MI0013081	bta-mir-2904-2	+	53471266	53471335	61
rs452515072	C	C	C/T	3	53471327	53471328	MI0013081	bta-mir-2904-2	+	53471266	53471335	63
rs470952334	G	G	C/G	3	53471333	53471334	MI0013081	bta-mir-2904-2	+	53471266	53471335	69
rs433075639	A	A	A/G	3	53472325	53472326	MI0013082	bta-mir-2904-3	+	53472310	53472379	17	bta-miR-2904	2	inseed
rs451523764	C	C	A/C	3	53472330	53472331	MI0013082	bta-mir-2904-3	+	53472310	53472379	22	bta-miR-2904	7	inseed
rs466859114	T	T	G/T	3	53472334	53472335	MI0013082	bta-mir-2904-3	+	53472310	53472379	26	bta-miR-2904	11
rs434789847	T	T	C/T	3	53472339	53472340	MI0013082	bta-mir-2904-3	+	53472310	53472379	31	bta-miR-2904	16
rs453236467	C	C	C/G	3	53472340	53472341	MI0013082	bta-mir-2904-3	+	53472310	53472379	32	bta-miR-2904	17
rs475138426	G	G	G/T	3	53472350	53472351	MI0013082	bta-mir-2904-3	+	53472310	53472379	42
rs442124636	C	C	C/T	3	53472356	53472357	MI0013082	bta-mir-2904-3	+	53472310	53472379	48
rs457554474	G	G	C/G	3	53472357	53472358	MI0013082	bta-mir-2904-3	+	53472310	53472379	49
rs476021047	T	T	C/T	3	53472361	53472362	MI0013082	bta-mir-2904-3	+	53472310	53472379	53
rs439746786	G	G	A/C/G	3	53472366	53472367	MI0013082	bta-mir-2904-3	+	53472310	53472379	58
rs458386580	G	G	C/G	3	53472373	53472374	MI0013082	bta-mir-2904-3	+	53472310	53472379	65
rs480102074	C	C	C/G	3	53472375	53472376	MI0013082	bta-mir-2904-3	+	53472310	53472379	67
rs440039290	C	C	C/T	3	53472376	53472377	MI0013082	bta-mir-2904-3	+	53472310	53472379	68
rs476393363	G	G	C/G	3	106059451	106059452	MI0005064	bta-mir-30c	-	106059358	106059462	11
rs474412105	G	G	C/G	3	106062493	106062494	MI0005018	bta-mir-30e	-	106062492	106062583	90
rs442924156	G	G	C/G	3	106062496	106062497	MI0005018	bta-mir-30e	-	106062492	106062583	87
rs459831271	C	C	A/C	3	106062537	106062538	MI0005018	bta-mir-30e	-	106062492	106062583	46
rs473420585	T	T	C/T	3	106062540	106062541	MI0005018	bta-mir-30e	-	106062492	106062583	43
rs438829963	C	C	A/C	3	106062542	106062543	MI0005018	bta-mir-30e	-	106062492	106062583	41
rs458954743	G	G	C/G	3	106062544	106062545	MI0005018	bta-mir-30e	-	106062492	106062583	39	bta-miR-30e-5p	23
rs481885732	A	A	A/T	3	106062550	106062551	MI0005018	bta-mir-30e	-	106062492	106062583	33	bta-miR-30e-5p	17
rs450717589	T	T	G/T	3	106062552	106062553	MI0005018	bta-mir-30e	-	106062492	106062583	31	bta-miR-30e-5p	15
rs460954171	A	A	A/T	3	106062554	106062555	MI0005018	bta-mir-30e	-	106062492	106062583	29	bta-miR-30e-5p	13
rs481047972	G	G	C/G/T	3	106062560	106062561	MI0005018	bta-mir-30e	-	106062492	106062583	23	bta-miR-30e-5p	7	inseed
rs446518166	T	T	C/T	3	106062563	106062564	MI0005018	bta-mir-30e	-	106062492	106062583	20	bta-miR-30e-5p	4	inseed
rs466665240	A	A	A/C	3	106062569	106062570	MI0005018	bta-mir-30e	-	106062492	106062583	14
rs431952837	C	C	C/G	3	106062577	106062578	MI0005018	bta-mir-30e	-	106062492	106062583	6
rs445541983	T	T	A/T	3	106062578	106062579	MI0005018	bta-mir-30e	-	106062492	106062583	5
rs469012319	G	G	G/T	3	106062579	106062580	MI0005018	bta-mir-30e	-	106062492	106062583	4
rs437457629	C	C	C/G	3	106062581	106062582	MI0005018	bta-mir-30e	-	106062492	106062583	2
rs722938604	G	G	A/G	3	14282757	14282758	MI0022335	bta-mir-6534	+	14282757	14282832	2
rs458352604	C	C	A/C	3	14282762	14282763	MI0022335	bta-mir-6534	+	14282757	14282832	7
rs471942752	A	A	A/G	3	14282764	14282765	MI0022335	bta-mir-6534	+	14282757	14282832	9
rs521003857	C	C	C/T	3	14282768	14282769	MI0022335	bta-mir-6534	+	14282757	14282832	13
rs440099687	C	C	C/G	3	14282774	14282775	MI0022335	bta-mir-6534	+	14282757	14282832	19
rs460157930	G	G	A/C/G	3	14282782	14282783	MI0022335	bta-mir-6534	+	14282757	14282832	27
rs479588484	G	G	A/G	3	14282789	14282790	MI0022335	bta-mir-6534	+	14282757	14282832	34
rs448775109	G	G	G/T	3	14282793	14282794	MI0022335	bta-mir-6534	+	14282757	14282832	38
rs462720771	T	T	C/T	3	14282796	14282797	MI0022335	bta-mir-6534	+	14282757	14282832	41
rs382386589	A	A	A/C	3	14282798	14282799	MI0022335	bta-mir-6534	+	14282757	14282832	43
rs475418798	A	A	A/G	3	49797100	49797101	MI0009894	bta-mir-760	-	49797090	49797206	106
rs439215570	G	G	G/T	3	49797101	49797102	MI0009894	bta-mir-760	-	49797090	49797206	105
rs451342165	T	T	G/T	3	49797102	49797103	MI0009894	bta-mir-760	-	49797090	49797206	104
rs472797640	T	T	G/T	3	49797108	49797109	MI0009894	bta-mir-760	-	49797090	49797206	98
rs440027071	A	A	A/C	3	49797128	49797129	MI0009894	bta-mir-760	-	49797090	49797206	78	bta-miR-760-3p	11
rs723884892	-	-	-/G	3	49797172	49797172	MI0009894	bta-mir-760	-	49797090	49797206	34	bta-miR-760-5p	4	inseed
rs462426669	C	C	A/C	3	49797181	49797182	MI0009894	bta-mir-760	-	49797090	49797206	25
rs480945170	A	A	A/C	3	49797189	49797190	MI0009894	bta-mir-760	-	49797090	49797206	17
rs444741827	G	G	A/G	3	49797191	49797192	MI0009894	bta-mir-760	-	49797090	49797206	15
rs463109931	C	C	A/C	3	49797192	49797193	MI0009894	bta-mir-760	-	49797090	49797206	14
rs478453032	G	G	A/G/T	3	49797197	49797198	MI0009894	bta-mir-760	-	49797090	49797206	9
rs721133738	G	G	C/G	3	95045042	95045043	MI0009895	bta-mir-761	+	95045041	95045116	3
rs449533081	A	A	A/G	3	95045045	95045046	MI0009895	bta-mir-761	+	95045041	95045116	6
rs467799605	A	A	A/T	3	95045050	95045051	MI0009895	bta-mir-761	+	95045041	95045116	11
rs434977040	G	G	A/G	3	95045052	95045053	MI0009895	bta-mir-761	+	95045041	95045116	13
rs453267453	G	G	C/G	3	95045057	95045058	MI0009895	bta-mir-761	+	95045041	95045116	18	bta-miR-761	2	inseed
rs465262322	T	T	G/T	3	95045063	95045064	MI0009895	bta-mir-761	+	95045041	95045116	24	bta-miR-761	8	inseed
rs432499584	T	T	G/T	3	95045083	95045084	MI0009895	bta-mir-761	+	95045041	95045116	44
rs457289553	T	T	A/T	3	95045088	95045089	MI0009895	bta-mir-761	+	95045041	95045116	49
rs470803886	C	C	C/T	3	15480728	15480729	MI0009906	bta-mir-92b	-	15480725	15480820	92
rs439390683	G	G	A/G	3	15480747	15480748	MI0009906	bta-mir-92b	-	15480725	15480820	73	bta-miR-92b	13
rs459456181	C	C	A/C	3	15480755	15480756	MI0009906	bta-mir-92b	-	15480725	15480820	65	bta-miR-92b	5	inseed
rs473028994	A	A	A/T	3	15480772	15480773	MI0009906	bta-mir-92b	-	15480725	15480820	48
rs454988494	C	C	C/G	4	93220932	93220933	MI0009728	bta-mir-129-1	+	93220889	93220960	45
rs473505469	G	G	C/G	4	93220935	93220936	MI0009728	bta-mir-129-1	+	93220889	93220960	48
rs440543618	C	C	C/T	4	93220947	93220948	MI0009728	bta-mir-129-1	+	93220889	93220960	60
rs459129787	G	G	G/T	4	93220954	93220955	MI0009728	bta-mir-129-1	+	93220889	93220960	67
rs477689995	T	T	A/T	4	93220957	93220958	MI0009728	bta-mir-129-1	+	93220889	93220960	70
rs440311858	A	A	A/G	4	70414257	70414258	MI0004737	bta-mir-148a	+	70414251	70414318	8
rs460154942	T	T	G/T	4	70414260	70414261	MI0004737	bta-mir-148a	+	70414251	70414318	11
rs480255202	A	A	A/G	4	70414268	70414269	MI0004737	bta-mir-148a	+	70414251	70414318	19
rs448932672	C	C	A/C	4	70414269	70414270	MI0004737	bta-mir-148a	+	70414251	70414318	20
rs462626234	C	C	C/G	4	70414277	70414278	MI0004737	bta-mir-148a	+	70414251	70414318	28
rs209160278	A	A	A/G	4	70414281	70414282	MI0004737	bta-mir-148a	+	70414251	70414318	32
rs444783253	T	T	G/T	4	70414287	70414288	MI0004737	bta-mir-148a	+	70414251	70414318	38
rs801357044	T	T	C/T	4	70414293	70414294	MI0004737	bta-mir-148a	+	70414251	70414318	44
rs465007440	T	T	A/T	4	70414297	70414298	MI0004737	bta-mir-148a	+	70414251	70414318	48	bta-miR-148a	3	inseed
rs434243540	C	C	A/C	4	70414309	70414310	MI0004737	bta-mir-148a	+	70414251	70414318	60	bta-miR-148a	15
rs441897672	T	T	G/T	4	94406702	94406703	MI0009755	bta-mir-182	-	94406700	94406810	108
rs460446193	G	G	G/T	4	94406703	94406704	MI0009755	bta-mir-182	-	94406700	94406810	107
rs478713558	A	A	A/C	4	94406707	94406708	MI0009755	bta-mir-182	-	94406700	94406810	103
rs439320055	G	G	A/G	4	94406709	94406710	MI0009755	bta-mir-182	-	94406700	94406810	101
rs457792993	C	C	C/G	4	94406710	94406711	MI0009755	bta-mir-182	-	94406700	94406810	100
rs477288197	A	A	A/C	4	94406717	94406718	MI0009755	bta-mir-182	-	94406700	94406810	93
rs450931639	A	A	A/C	4	94406720	94406721	MI0009755	bta-mir-182	-	94406700	94406810	90
rs469395488	T	T	C/T	4	94406724	94406725	MI0009755	bta-mir-182	-	94406700	94406810	86
rs481527242	G	G	G/T	4	94406727	94406728	MI0009755	bta-mir-182	-	94406700	94406810	83
rs448471616	C	C	C/G	4	94406728	94406729	MI0009755	bta-mir-182	-	94406700	94406810	82
rs467226616	A	A	A/C/G	4	94406738	94406739	MI0009755	bta-mir-182	-	94406700	94406810	72
rs434282621	A	A	A/G	4	94406741	94406742	MI0009755	bta-mir-182	-	94406700	94406810	69
rs452703363	C	C	A/C/G	4	94406749	94406750	MI0009755	bta-mir-182	-	94406700	94406810	61
rs464788424	T	T	C/T	4	94406753	94406754	MI0009755	bta-mir-182	-	94406700	94406810	57
rs437675998	A	A	A/C	4	94406754	94406755	MI0009755	bta-mir-182	-	94406700	94406810	56
rs456207992	T	T	C/G/T	4	94406757	94406758	MI0009755	bta-mir-182	-	94406700	94406810	53
rs474618374	A	A	A/C	4	94406759	94406760	MI0009755	bta-mir-182	-	94406700	94406810	51
rs441542670	T	T	G/T	4	94406764	94406765	MI0009755	bta-mir-182	-	94406700	94406810	46	bta-miR-182	22
rs474508109	T	T	G/T	4	94406766	94406767	MI0009755	bta-mir-182	-	94406700	94406810	44	bta-miR-182	20
rs453588934	C	C	C/T	4	94406772	94406773	MI0009755	bta-mir-182	-	94406700	94406810	38	bta-miR-182	14
rs472269035	T	T	G/T	4	94406773	94406774	MI0009755	bta-mir-182	-	94406700	94406810	37	bta-miR-182	13
rs439485267	A	A	A/C/G	4	94406774	94406775	MI0009755	bta-mir-182	-	94406700	94406810	36	bta-miR-182	12
rs457766296	A	A	A/G	4	94406777	94406778	MI0009755	bta-mir-182	-	94406700	94406810	33	bta-miR-182	9
rs482667201	T	T	A/G/T	4	94406788	94406789	MI0009755	bta-mir-182	-	94406700	94406810	22
rs444524982	G	G	C/G	4	94406790	94406791	MI0009755	bta-mir-182	-	94406700	94406810	20
rs462964301	T	T	G/T	4	94406791	94406792	MI0009755	bta-mir-182	-	94406700	94406810	19
rs481575458	A	A	A/G	4	94406795	94406796	MI0009755	bta-mir-182	-	94406700	94406810	15
rs448351528	G	G	G/T	4	94406796	94406797	MI0009755	bta-mir-182	-	94406700	94406810	14
rs460559511	C	C	C/G	4	94406798	94406799	MI0009755	bta-mir-182	-	94406700	94406810	12
rs479283145	G	G	C/G	4	94406800	94406801	MI0009755	bta-mir-182	-	94406700	94406810	10
rs446393511	C	C	C/G	4	94406802	94406803	MI0009755	bta-mir-182	-	94406700	94406810	8
rs456127171	T	T	G/T	4	94411475	94411476	MI0009756	bta-mir-183	-	94411431	94411500	25	bta-miR-183	20
rs474878343	G	G	A/G	4	94411476	94411477	MI0009756	bta-mir-183	-	94411431	94411500	24	bta-miR-183	19
rs441894067	C	C	A/C	4	94411485	94411486	MI0009756	bta-mir-183	-	94411431	94411500	15	bta-miR-183	10
rs799462635	C	C	C/T	4	93800657	93800658	MI0011471	bta-mir-1843	-	93800641	93800709	52
rs469499136	A	A	A/C	4	93800660	93800661	MI0011471	bta-mir-1843	-	93800641	93800709	49
rs436511417	T	T	G/T	4	93800662	93800663	MI0011471	bta-mir-1843	-	93800641	93800709	47
rs454902716	T	T	G/T	4	93800668	93800669	MI0011471	bta-mir-1843	-	93800641	93800709	41
rs466982711	A	A	A/G	4	93800672	93800673	MI0011471	bta-mir-1843	-	93800641	93800709	37
rs434237437	G	G	A/C/G	4	93800684	93800685	MI0011471	bta-mir-1843	-	93800641	93800709	25	bta-miR-1843	23
rs452828568	A	A	A/G	4	93800687	93800688	MI0011471	bta-mir-1843	-	93800641	93800709	22	bta-miR-1843	20
rs471146830	A	A	A/T	4	93800689	93800690	MI0011471	bta-mir-1843	-	93800641	93800709	20	bta-miR-1843	18
rs444626928	C	C	C/T	4	93800696	93800697	MI0011471	bta-mir-1843	-	93800641	93800709	13	bta-miR-1843	11
rs456708606	A	A	A/G	4	93800698	93800699	MI0011471	bta-mir-1843	-	93800641	93800709	11	bta-miR-1843	9
rs474710206	C	C	C/G	4	93800699	93800700	MI0011471	bta-mir-1843	-	93800641	93800709	10	bta-miR-1843	8	inseed
rs441710446	A	A	A/C	4	93800707	93800708	MI0011471	bta-mir-1843	-	93800641	93800709	2	bta-miR-1843	0
rs722417088	C	C	A/C	4	93800708	93800709	MI0011471	bta-mir-1843	-	93800641	93800709	1
rs466489973	T	T	G/T	4	69327769	69327770	MI0009768	bta-mir-196b	+	69327760	69327844	11
rs480211036	A	A	A/C	4	69327800	69327801	MI0009768	bta-mir-196b	+	69327760	69327844	42
rs433582479	C	C	C/G	4	47367065	47367066	MI0011465	bta-mir-2284b	-	47367036	47367106	41
rs453899455	C	C	C/T	4	47367090	47367091	MI0011465	bta-mir-2284b	-	47367036	47367106	16	bta-miR-2284b	9
rs473168171	A	A	A/T	4	50323246	50323247	MI0011463	bta-mir-2417	-	50323245	50323319	73
rs433898595	A	A	A/C	4	50323247	50323248	MI0011463	bta-mir-2417	-	50323245	50323319	72
rs109241061	T	T	G/T	4	50323253	50323254	MI0011463	bta-mir-2417	-	50323245	50323319	66
rs473862646	A	A	A/T	4	50323258	50323259	MI0011463	bta-mir-2417	-	50323245	50323319	61
rs109043630	A	A	A/G	4	50323265	50323266	MI0011463	bta-mir-2417	-	50323245	50323319	54
rs455972120	A	A	A/C	4	50323268	50323269	MI0011463	bta-mir-2417	-	50323245	50323319	51
rs471545043	T	T	G/T	4	50323272	50323273	MI0011463	bta-mir-2417	-	50323245	50323319	47
rs438466110	A	A	A/T	4	50323274	50323275	MI0011463	bta-mir-2417	-	50323245	50323319	45
rs110656452	C	C	C/T	4	50323280	50323281	MI0011463	bta-mir-2417	-	50323245	50323319	39
rs479270572	A	A	A/C	4	50323290	50323291	MI0011463	bta-mir-2417	-	50323245	50323319	29
rs443012308	A	A	A/C	4	50323292	50323293	MI0011463	bta-mir-2417	-	50323245	50323319	27	bta-miR-2417	19
rs453301610	A	A	A/G	4	49304453	49304454	MI0011464	bta-mir-2418	-	49304452	49304527	74
rs797735685	C	C	C/T	4	49304463	49304464	MI0011464	bta-mir-2418	-	49304452	49304527	64
rs475060247	A	A	A/G	4	49304467	49304468	MI0011464	bta-mir-2418	-	49304452	49304527	60
rs442077610	G	G	C/G	4	49304468	49304469	MI0011464	bta-mir-2418	-	49304452	49304527	59
rs460970423	C	C	C/G	4	49304475	49304476	MI0011464	bta-mir-2418	-	49304452	49304527	52
rs110555814	G	G	G/T	4	49304498	49304499	MI0011464	bta-mir-2418	-	49304452	49304527	29	bta-miR-2418	21
rs443484521	A	A	A/C	4	49304499	49304500	MI0011464	bta-mir-2418	-	49304452	49304527	28	bta-miR-2418	20
rs458822162	A	A	A/C	4	49304502	49304503	MI0011464	bta-mir-2418	-	49304452	49304527	25	bta-miR-2418	17
rs477347665	C	C	C/T	4	49304503	49304504	MI0011464	bta-mir-2418	-	49304452	49304527	24	bta-miR-2418	16
rs447150505	C	C	C/G	4	49304515	49304516	MI0011464	bta-mir-2418	-	49304452	49304527	12	bta-miR-2418	4	inseed
rs443123983	G	G	G/T	4	66346477	66346478	MI0011467	bta-mir-2419	-	66346471	66346546	69	bta-miR-2419-3p	21
rs462942962	A	A	A/T	4	66346478	66346479	MI0011467	bta-mir-2419	-	66346471	66346546	68	bta-miR-2419-3p	20
rs43400521	T	T	A/G	4	66346485	66346486	MI0011467	bta-mir-2419	-	66346471	66346546	61	bta-miR-2419-3p	13
rs439000942	A	A	A/C	4	66346489	66346490	MI0011467	bta-mir-2419	-	66346471	66346546	57	bta-miR-2419-3p	9
rs379809561	G	G	A/G	4	66346493	66346494	MI0011467	bta-mir-2419	-	66346471	66346546	53	bta-miR-2419-3p	5	inseed
rs457660346	C	C	C/T	4	66346518	66346519	MI0011467	bta-mir-2419	-	66346471	66346546	28	bta-miR-2419-5p	20
rs480209475	A	A	A/G	4	66346519	66346520	MI0011467	bta-mir-2419	-	66346471	66346546	27	bta-miR-2419-5p	19
rs446375961	A	A	A/C	4	66346521	66346522	MI0011467	bta-mir-2419	-	66346471	66346546	25	bta-miR-2419-5p	17
rs440522399	G	G	A/G	4	66346523	66346524	MI0011467	bta-mir-2419	-	66346471	66346546	23	bta-miR-2419-5p	15
rs440884190	C	C	C/T	4	66346534	66346535	MI0011467	bta-mir-2419	-	66346471	66346546	12	bta-miR-2419-5p	4	inseed
rs442122055	G	G	A/G	4	76606231	76606232	MI0011468	bta-mir-2420	-	76606178	76606255	24
rs517647676	ACTT	ACTT	-/ACTT	4	76606235	76606239	MI0011468	bta-mir-2420	-	76606178	76606255	20
rs379686115	T	T	C/T	4	76606238	76606239	MI0011468	bta-mir-2420	-	76606178	76606255	17
rs482671967	C	C	A/C	4	79148462	79148463	MI0011469	bta-mir-2421	-	79148450	79148527	65
rs208997201	C	C	C/T	4	79148497	79148498	MI0011469	bta-mir-2421	-	79148450	79148527	30	bta-miR-2421	15
rs451124301	A	A	A/T	4	79148499	79148500	MI0011469	bta-mir-2421	-	79148450	79148527	28	bta-miR-2421	13
rs458434837	A	A	A/C	4	79148522	79148523	MI0011469	bta-mir-2421	-	79148450	79148527	5
rs453573031	C	C	A/C	4	93619585	93619586	MI0011470	bta-mir-2422	+	93619560	93619627	27
rs471990034	C	C	A/C	4	93619604	93619605	MI0011470	bta-mir-2422	+	93619560	93619627	46
rs439126481	C	C	C/T	4	93619614	93619615	MI0011470	bta-mir-2422	+	93619560	93619627	56
rs457522279	A	A	A/T	4	93619623	93619624	MI0011470	bta-mir-2422	+	93619560	93619627	65
rs456006107	G	G	G/T	4	98069981	98069982	MI0011473	bta-mir-2423	+	98069974	98070046	9
rs798445865	A	A	A/G	4	98070011	98070012	MI0011473	bta-mir-2423	+	98069974	98070046	39
rs452711172	A	A	A/C	4	95402320	95402321	MI0004733	bta-mir-29a	-	95402319	95402382	62	bta-miR-29a	22
rs471252890	A	A	A/G	4	95402321	95402322	MI0004733	bta-mir-29a	-	95402319	95402382	61	bta-miR-29a	21
rs438332787	C	C	C/G	4	95402323	95402324	MI0004733	bta-mir-29a	-	95402319	95402382	59	bta-miR-29a	19
rs456367789	T	T	C/T	4	95402333	95402334	MI0004733	bta-mir-29a	-	95402319	95402382	49	bta-miR-29a	9
rs474820286	G	G	G/T	4	95402334	95402335	MI0004733	bta-mir-29a	-	95402319	95402382	48	bta-miR-29a	8	inseed
rs442039243	G	G	A/G	4	95402335	95402336	MI0004733	bta-mir-29a	-	95402319	95402382	47	bta-miR-29a	7	inseed
rs460491599	T	T	C/T	4	95402339	95402340	MI0004733	bta-mir-29a	-	95402319	95402382	43	bta-miR-29a	3	inseed
rs472769985	A	A	A/G	4	95402342	95402343	MI0004733	bta-mir-29a	-	95402319	95402382	40	bta-miR-29a	0
rs439365176	T	T	G/T	4	95402349	95402350	MI0004733	bta-mir-29a	-	95402319	95402382	33
rs457988931	G	G	G/T	4	95402353	95402354	MI0004733	bta-mir-29a	-	95402319	95402382	29
rs482981050	C	C	A/C	4	95402364	95402365	MI0004733	bta-mir-29a	-	95402319	95402382	18
rs450012753	A	A	A/G	4	95402369	95402370	MI0004733	bta-mir-29a	-	95402319	95402382	13
rs463447269	C	C	C/G	4	95402697	95402698	MI0010464	bta-mir-29b-1	-	95402694	95402774	77
rs43416688	C	C	A/G	4	96417249	96417250	MI0011472	bta-mir-320b	-	96417190	96417261	12
rs452320644	C	C	A/C	4	95070999	95071000	MI0009804	bta-mir-335	+	95070993	95071084	8
rs441446150	G	G	C/G	4	95071019	95071020	MI0009804	bta-mir-335	+	95070993	95071084	28	bta-miR-335	13
rs459870282	G	G	G/T	4	95071053	95071054	MI0009804	bta-mir-335	+	95070993	95071084	62
rs477962773	C	C	C/G	4	95071065	95071066	MI0009804	bta-mir-335	+	95070993	95071084	74
rs520766063	-	-	-/C	4	95071072	95071072	MI0009804	bta-mir-335	+	95070993	95071084	80
rs444868235	T	T	A/T	4	95071073	95071074	MI0009804	bta-mir-335	+	95070993	95071084	82
rs471766726	G	G	C/G/T	4	95071074	95071075	MI0009804	bta-mir-335	+	95070993	95071084	83
rs481864199	C	C	C/T	4	95071075	95071076	MI0009804	bta-mir-335	+	95070993	95071084	84
rs448755024	C	C	A/C	4	95071082	95071083	MI0009804	bta-mir-335	+	95070993	95071084	91
rs481605081	C	C	C/G	4	10715335	10715336	MI0013052	bta-mir-378-2	+	10715298	10715373	39
rs448622622	A	A	A/G	4	10715341	10715342	MI0013052	bta-mir-378-2	+	10715298	10715373	45
rs436789035	T	T	G/T	4	77369449	77369450	MI0031499	bta-mir-4657	+	77369435	77369487	16	bta-miR-4657	14
rs456990325	G	G	A/G	4	77369452	77369453	MI0031499	bta-mir-4657	+	77369435	77369487	19	bta-miR-4657	17
rs458676366	A	A	A/G	4	101436262	101436263	MI0009845	bta-mir-490	+	101436258	101436384	6
rs436554112	C	C	C/T	4	9585499	9585500	MI0009871	bta-mir-584-5	-	9585459	9585553	54
rs435243366	T	T	C/T	4	9585503	9585504	MI0009871	bta-mir-584-5	-	9585459	9585553	50
rs453695340	C	C	A/C	4	9585516	9585517	MI0009871	bta-mir-584-5	-	9585459	9585553	37
rs472136522	A	A	A/C	4	9585539	9585540	MI0009871	bta-mir-584-5	-	9585459	9585553	14
rs717368106	G	G	A/G	4	92126831	92126832	MI0009875	bta-mir-592	-	92126804	92126899	68
rs475865350	T	T	A/G/T	4	114451872	114451873	MI0022304	bta-mir-6525	-	114451861	114451945	73
rs439609330	T	T	G/T	4	114451878	114451879	MI0022304	bta-mir-6525	-	114451861	114451945	67
rs458172621	A	A	A/G	4	114451883	114451884	MI0022304	bta-mir-6525	-	114451861	114451945	62
rs479844951	G	G	C/G	4	114451886	114451887	MI0022304	bta-mir-6525	-	114451861	114451945	59
rs441135097	C	C	C/G	4	114451887	114451888	MI0022304	bta-mir-6525	-	114451861	114451945	58
rs459438428	G	G	A/G/T	4	114451896	114451897	MI0022304	bta-mir-6525	-	114451861	114451945	49
rs481031791	T	T	A/T	4	114451899	114451900	MI0022304	bta-mir-6525	-	114451861	114451945	46
rs448158902	C	C	C/G	4	114451901	114451902	MI0022304	bta-mir-6525	-	114451861	114451945	44
rs469729606	G	G	C/G	4	114451903	114451904	MI0022304	bta-mir-6525	-	114451861	114451945	42
rs481999277	G	G	C/G	4	114451905	114451906	MI0022304	bta-mir-6525	-	114451861	114451945	40
rs445678774	G	G	G/T	4	114451906	114451907	MI0022304	bta-mir-6525	-	114451861	114451945	39
rs464206500	T	T	C/G/T	4	114451907	114451908	MI0022304	bta-mir-6525	-	114451861	114451945	38
rs434377970	C	C	C/G	4	114451909	114451910	MI0022304	bta-mir-6525	-	114451861	114451945	36
rs447175806	C	C	A/C	4	114451917	114451918	MI0022304	bta-mir-6525	-	114451861	114451945	28	bta-miR-6525	18
rs468827864	A	A	A/T	4	114451918	114451919	MI0022304	bta-mir-6525	-	114451861	114451945	27	bta-miR-6525	17
rs435790773	C	C	A/C	4	114451922	114451923	MI0022304	bta-mir-6525	-	114451861	114451945	23	bta-miR-6525	13
rs457497378	C	C	A/C	4	114451925	114451926	MI0022304	bta-mir-6525	-	114451861	114451945	20	bta-miR-6525	10
rs475984913	C	C	A/C	4	114451932	114451933	MI0022304	bta-mir-6525	-	114451861	114451945	13	bta-miR-6525	3	inseed
rs433302852	C	C	A/C	4	114451938	114451939	MI0022304	bta-mir-6525	-	114451861	114451945	7
rs451696963	C	C	A/C	4	114451939	114451940	MI0022304	bta-mir-6525	-	114451861	114451945	6
rs462468121	T	T	G/T	4	10653537	10653538	MI0009880	bta-mir-653	-	10653527	10653616	79
rs480883022	C	C	A/C	4	10653538	10653539	MI0009880	bta-mir-653	-	10653527	10653616	78
rs441401778	G	G	G/T	4	10653546	10653547	MI0009880	bta-mir-653	-	10653527	10653616	70
rs459901266	A	A	A/C	4	10653550	10653551	MI0009880	bta-mir-653	-	10653527	10653616	66
rs478395267	A	A	A/C	4	10653566	10653567	MI0009880	bta-mir-653	-	10653527	10653616	50
rs445317588	T	T	A/G/T	4	10653582	10653583	MI0009880	bta-mir-653	-	10653527	10653616	34
rs470044225	T	T	A/T	4	10653583	10653584	MI0009880	bta-mir-653	-	10653527	10653616	33
rs522835790	-	-	-/GT	4	10653588	10653588	MI0009880	bta-mir-653	-	10653527	10653616	28	bta-miR-653	17
rs210132888	A	A	A/G	4	10653588	10653589	MI0009880	bta-mir-653	-	10653527	10653616	28	bta-miR-653	17
rs449167194	G	G	A/G	4	10653589	10653590	MI0009880	bta-mir-653	-	10653527	10653616	27	bta-miR-653	16
rs468322037	G	G	A/G	4	10653591	10653592	MI0009880	bta-mir-653	-	10653527	10653616	25	bta-miR-653	14
rs435433062	G	G	G/T	4	10653595	10653596	MI0009880	bta-mir-653	-	10653527	10653616	21	bta-miR-653	10
rs453890918	T	T	C/T	4	10653596	10653597	MI0009880	bta-mir-653	-	10653527	10653616	20	bta-miR-653	9
rs440772030	C	C	C/G	4	114614902	114614903	MI0009887	bta-mir-671	+	114614902	114615019	2
rs459233056	C	C	C/G	4	114614905	114614906	MI0009887	bta-mir-671	+	114614902	114615019	5
rs480915007	A	A	A/C/G	4	114614908	114614909	MI0009887	bta-mir-671	+	114614902	114615019	8
rs448128669	G	G	C/G	4	114614930	114614931	MI0009887	bta-mir-671	+	114614902	114615019	30	bta-miR-671	0
rs463355698	A	A	A/G	4	114614950	114614951	MI0009887	bta-mir-671	+	114614902	114615019	50	bta-miR-671	20
rs482089477	T	T	G/T	4	114614953	114614954	MI0009887	bta-mir-671	+	114614902	114615019	53
rs445879720	A	A	A/G	4	114614955	114614956	MI0009887	bta-mir-671	+	114614902	114615019	55
rs464425853	T	T	G/T	4	114614956	114614957	MI0009887	bta-mir-671	+	114614902	114615019	56
rs434724023	G	G	G/T	4	114614972	114614973	MI0009887	bta-mir-671	+	114614902	114615019	72
rs447673559	G	G	G/T	4	114614997	114614998	MI0009887	bta-mir-671	+	114614902	114615019	97
rs466199968	T	T	G/T	4	114615001	114615002	MI0009887	bta-mir-671	+	114614902	114615019	101
rs436457343	T	T	A/G/T	4	114615016	114615017	MI0009887	bta-mir-671	+	114614902	114615019	116
rs439997514	C	C	C/G	4	94411205	94411206	MI0009911	bta-mir-96	-	94411193	94411295	90
rs458550505	C	C	C/G	4	94411207	94411208	MI0009911	bta-mir-96	-	94411193	94411295	88
rs477318629	A	A	A/C/T	4	94411210	94411211	MI0009911	bta-mir-96	-	94411193	94411295	85
rs522550979	TGG	TGG	-/TGG	4	94411212	94411215	MI0009911	bta-mir-96	-	94411193	94411295	83
rs444327844	C	C	A/C	4	94411217	94411218	MI0009911	bta-mir-96	-	94411193	94411295	78
rs462743656	C	C	A/C	4	94411245	94411246	MI0009911	bta-mir-96	-	94411193	94411295	50
rs481325050	G	G	C/G	4	94411258	94411259	MI0009911	bta-mir-96	-	94411193	94411295	37	bta-miR-96	14
rs448192175	T	T	A/C/T	4	94411259	94411260	MI0009911	bta-mir-96	-	94411193	94411295	36	bta-miR-96	13
rs467662413	G	G	A/G	4	94411266	94411267	MI0009911	bta-mir-96	-	94411193	94411295	29	bta-miR-96	6	inseed
rs479729308	C	C	C/T	4	94411267	94411268	MI0009911	bta-mir-96	-	94411193	94411295	28	bta-miR-96	5	inseed
rs446769636	A	A	A/G	4	94411269	94411270	MI0009911	bta-mir-96	-	94411193	94411295	26	bta-miR-96	3	inseed
rs465351631	A	A	A/C	4	94411271	94411272	MI0009911	bta-mir-96	-	94411193	94411295	24	bta-miR-96	1	inseed
rs432644848	T	T	A/T	4	94411273	94411274	MI0009911	bta-mir-96	-	94411193	94411295	22
rs457603824	G	G	G/T	4	94411287	94411288	MI0009911	bta-mir-96	-	94411193	94411295	8
rs469597357	T	T	G/T	4	94411292	94411293	MI0009911	bta-mir-96	-	94411193	94411295	3
rs482807606	G	G	A/G	5	117119413	117119414	MI0005452	bta-let-7a-3	+	117119385	117119458	30
rs438481444	C	C	C/G	5	117119420	117119421	MI0005452	bta-let-7a-3	+	117119385	117119458	37
rs458362878	G	G	G/T	5	117119430	117119431	MI0005452	bta-let-7a-3	+	117119385	117119458	47
rs478379700	G	G	G/T	5	117119449	117119450	MI0005452	bta-let-7a-3	+	117119385	117119458	66	bta-let-7a-3p	13
rs463580419	G	G	A/G	5	117120187	117120188	MI0005453	bta-let-7b	+	117120185	117120265	4
rs477198092	G	G	G/T	5	117120188	117120189	MI0005453	bta-let-7b	+	117120185	117120265	5
rs446005210	T	T	C/G/T	5	117120189	117120190	MI0005453	bta-let-7b	+	117120185	117120265	6
rs459651530	G	G	G/T	5	117120190	117120191	MI0005453	bta-let-7b	+	117120185	117120265	7	bta-let-7b	0
rs518805423	-	-	-/C	5	117120191	117120191	MI0005453	bta-let-7b	+	117120185	117120265	7	bta-let-7b	1	inseed
rs479714052	A	A	A/G	5	117120191	117120192	MI0005453	bta-let-7b	+	117120185	117120265	8	bta-let-7b	1	inseed
rs448090017	T	T	G/T	5	117120194	117120195	MI0005453	bta-let-7b	+	117120185	117120265	11	bta-let-7b	4	inseed
rs522376323	T	T	-/T	5	117120194	117120195	MI0005453	bta-let-7b	+	117120185	117120265	11	bta-let-7b	4	inseed
rs468109184	T	T	G/T	5	117120197	117120198	MI0005453	bta-let-7b	+	117120185	117120265	14	bta-let-7b	7	inseed
rs436921198	T	T	G/T	5	117120201	117120202	MI0005453	bta-let-7b	+	117120185	117120265	18	bta-let-7b	11
rs450474456	T	T	A/G/T	5	117120204	117120205	MI0005453	bta-let-7b	+	117120185	117120265	21	bta-let-7b	14
rs470254990	T	T	G/T	5	117120206	117120207	MI0005453	bta-let-7b	+	117120185	117120265	23	bta-let-7b	16
rs432539601	T	T	G/T	5	117120209	117120210	MI0005453	bta-let-7b	+	117120185	117120265	26	bta-let-7b	19
rs452548399	C	C	C/G/T	5	117120212	117120213	MI0005453	bta-let-7b	+	117120185	117120265	29
rs472939513	G	G	A/G	5	117120214	117120215	MI0005453	bta-let-7b	+	117120185	117120265	31
rs435045141	T	T	G/T	5	117120217	117120218	MI0005453	bta-let-7b	+	117120185	117120265	34
rs454954051	A	A	A/G	5	117120218	117120219	MI0005453	bta-let-7b	+	117120185	117120265	35
rs135421562	T	T	G/T	5	117120220	117120221	MI0005453	bta-let-7b	+	117120185	117120265	37
rs443791970	A	A	A/G	5	117120222	117120223	MI0005453	bta-let-7b	+	117120185	117120265	39
rs463846278	T	T	G/T	5	117120225	117120226	MI0005453	bta-let-7b	+	117120185	117120265	42
rs471045944	C	C	A/C/G	5	117120228	117120229	MI0005453	bta-let-7b	+	117120185	117120265	45
rs439433659	T	T	A/T	5	117120233	117120234	MI0005453	bta-let-7b	+	117120185	117120265	50
rs459453427	C	C	C/T	5	117120234	117120235	MI0005453	bta-let-7b	+	117120185	117120265	51
rs479770493	G	G	G/T	5	117120236	117120237	MI0005453	bta-let-7b	+	117120185	117120265	53
rs448267413	A	A	A/G	5	117120237	117120238	MI0005453	bta-let-7b	+	117120185	117120265	54
rs461782473	T	T	G/T	5	117120241	117120242	MI0005453	bta-let-7b	+	117120185	117120265	58
rs481870347	A	A	A/G	5	117120243	117120244	MI0005453	bta-let-7b	+	117120185	117120265	60
rs450537908	C	C	A/C	5	117120244	117120245	MI0005453	bta-let-7b	+	117120185	117120265	61
rs464099941	A	A	A/C	5	117120246	117120247	MI0005453	bta-let-7b	+	117120185	117120265	63
rs459775330	C	C	C/T	5	51209100	51209101	MI0005065	bta-let-7i	-	51209081	51209164	64
rs481685896	C	C	C/G	5	51209112	51209113	MI0005065	bta-let-7i	-	51209081	51209164	52
rs448558111	C	C	C/T	5	51209127	51209128	MI0005065	bta-let-7i	-	51209081	51209164	37
rs463898326	C	C	C/G	5	51209131	51209132	MI0005065	bta-let-7i	-	51209081	51209164	33
rs482363576	A	A	A/C	5	51209134	51209135	MI0005065	bta-let-7i	-	51209081	51209164	30
rs446297956	A	A	A/G	5	51209138	51209139	MI0005065	bta-let-7i	-	51209081	51209164	26	bta-let-7i	21
rs464823041	A	A	A/G	5	51209146	51209147	MI0005065	bta-let-7i	-	51209081	51209164	18	bta-let-7i	13
rs431941760	A	A	A/C	5	51209147	51209148	MI0005065	bta-let-7i	-	51209081	51209164	17	bta-let-7i	12
rs447350328	C	C	A/C	5	51209148	51209149	MI0005065	bta-let-7i	-	51209081	51209164	16	bta-let-7i	11
rs465795553	T	T	A/T	5	51209149	51209150	MI0005065	bta-let-7i	-	51209081	51209164	15	bta-let-7i	10
rs436195111	A	A	A/C	5	51209153	51209154	MI0005065	bta-let-7i	-	51209081	51209164	11	bta-let-7i	6	inseed
rs454683892	T	T	G/T	5	51209156	51209157	MI0005065	bta-let-7i	-	51209081	51209164	8	bta-let-7i	3	inseed
rs476396991	G	G	G/T	5	51209159	51209160	MI0005065	bta-let-7i	-	51209081	51209164	5	bta-let-7i	0
rs527049937	G	G	A/G	5	116348282	116348283	MI0010481	bta-mir-1249	-	116348276	116348340	58	bta-miR-1249	18
rs465933406	G	G	G/T	5	116348287	116348288	MI0010481	bta-mir-1249	-	116348276	116348340	53	bta-miR-1249	13
rs434566454	G	G	G/T	5	116348290	116348291	MI0010481	bta-mir-1249	-	116348276	116348340	50	bta-miR-1249	10
rs720837439	CTT	CTT	-/CTT	5	62043171	62043174	MI0010467	bta-mir-1251	+	62043143	62043212	32
rs471755008	C	C	A/C	5	112802164	112802165	MI0010466	bta-mir-1281	+	112802157	112802210	9
rs434041582	T	T	G/T	5	112802175	112802176	MI0010466	bta-mir-1281	+	112802157	112802210	20
rs454272926	G	G	G/T	5	112802176	112802177	MI0010466	bta-mir-1281	+	112802157	112802210	21
rs474396763	G	G	C/G	5	112802180	112802181	MI0010466	bta-mir-1281	+	112802157	112802210	25
rs443114535	G	G	G/T	5	112802190	112802191	MI0010466	bta-mir-1281	+	112802157	112802210	35	bta-miR-1281	1	inseed
rs463223366	C	C	C/G	5	112802191	112802192	MI0010466	bta-mir-1281	+	112802157	112802210	36	bta-miR-1281	2	inseed
rs475412009	T	T	C/G/T	5	112802193	112802194	MI0010466	bta-mir-1281	+	112802157	112802210	38	bta-miR-1281	4	inseed
rs444093926	T	T	C/T	5	112802201	112802202	MI0010466	bta-mir-1281	+	112802157	112802210	46	bta-miR-1281	12
rs457724180	C	C	A/C	5	112802203	112802204	MI0010466	bta-mir-1281	+	112802157	112802210	48	bta-miR-1281	14
rs110817643	C	C	C/T	5	31283923	31283924	MI0010458	bta-mir-1291	+	31283919	31283992	6	bta-miR-1291	4	inseed
rs438273771	A	A	A/G	5	31283948	31283949	MI0010458	bta-mir-1291	+	31283919	31283992	31
rs455256602	C	C	C/G	5	31283952	31283953	MI0010458	bta-mir-1291	+	31283919	31283992	35
rs475288931	C	C	A/C	5	31283955	31283956	MI0010458	bta-mir-1291	+	31283919	31283992	38
rs442457711	G	G	G/T	5	31283957	31283958	MI0010458	bta-mir-1291	+	31283919	31283992	40
rs452822219	T	T	C/T	5	31283959	31283960	MI0010458	bta-mir-1291	+	31283919	31283992	42
rs473103242	G	G	A/G	5	31283970	31283971	MI0010458	bta-mir-1291	+	31283919	31283992	53
rs438471089	G	G	G/T	5	31283971	31283972	MI0010458	bta-mir-1291	+	31283919	31283992	54
rs458753878	C	C	A/C	5	31283972	31283973	MI0010458	bta-mir-1291	+	31283919	31283992	55
rs481982184	C	C	A/C	5	31283974	31283975	MI0010458	bta-mir-1291	+	31283919	31283992	57
rs444230896	C	C	C/G	5	31283981	31283982	MI0010458	bta-mir-1291	+	31283919	31283992	64
rs461297784	C	C	C/G	5	31283988	31283989	MI0010458	bta-mir-1291	+	31283919	31283992	71
rs467352060	G	G	C/G	5	103859013	103859014	MI0009742	bta-mir-141	-	103859005	103859094	81
rs435991673	C	C	C/G	5	103859015	103859016	MI0009742	bta-mir-141	-	103859005	103859094	79
rs452926789	T	T	G/T	5	103859022	103859023	MI0009742	bta-mir-141	-	103859005	103859094	72	bta-miR-141	15
rs473067905	A	A	A/C	5	103859028	103859029	MI0009742	bta-mir-141	-	103859005	103859094	66	bta-miR-141	9
rs438495294	A	A	A/C	5	103859039	103859040	MI0009742	bta-mir-141	-	103859005	103859094	55
rs451769571	A	A	A/C	5	103859045	103859046	MI0009742	bta-mir-141	-	103859005	103859094	49
rs471827201	G	G	G/T	5	103859052	103859053	MI0009742	bta-mir-141	-	103859005	103859094	42
rs443861945	T	T	G/T	5	103859077	103859078	MI0009742	bta-mir-141	-	103859005	103859094	17
rs464031202	G	G	G/T	5	103859079	103859080	MI0009742	bta-mir-141	-	103859005	103859094	15
rs480601008	A	A	A/C/G	5	103859080	103859081	MI0009742	bta-mir-141	-	103859005	103859094	14
rs442789432	C	C	A/C	5	103859082	103859083	MI0009742	bta-mir-141	-	103859005	103859094	12
rs459786283	A	A	A/G	5	103859084	103859085	MI0009742	bta-mir-141	-	103859005	103859094	10
rs479890382	C	C	C/G	5	103859089	103859090	MI0009742	bta-mir-141	-	103859005	103859094	5
rs449894115	A	A	A/G	5	25849799	25849800	MI0005030	bta-mir-148b	-	25849764	25849853	54	bta-miR-148b	1	inseed
rs479159991	A	A	A/T	5	25849829	25849830	MI0005030	bta-mir-148b	-	25849764	25849853	24
rs446078424	A	A	A/T	5	25849834	25849835	MI0005030	bta-mir-148b	-	25849764	25849853	19
rs458051771	C	C	A/C	5	76049715	76049716	MI0010465	bta-mir-1835	-	76049715	76049777	62
rs478189501	G	G	C/G	5	76049717	76049718	MI0010465	bta-mir-1835	-	76049715	76049777	60
rs446761096	G	G	A/G	5	76049720	76049721	MI0010465	bta-mir-1835	-	76049715	76049777	57
rs460391762	C	C	A/C	5	76049722	76049723	MI0010465	bta-mir-1835	-	76049715	76049777	55
rs480426056	A	A	A/C	5	76049723	76049724	MI0010465	bta-mir-1835	-	76049715	76049777	54
rs449067769	C	C	A/C	5	76049724	76049725	MI0010465	bta-mir-1835	-	76049715	76049777	53
rs469128825	T	T	G/T	5	76049729	76049730	MI0010465	bta-mir-1835	-	76049715	76049777	48
rs437668092	G	G	A/G	5	76049732	76049733	MI0010465	bta-mir-1835	-	76049715	76049777	45
rs444867834	G	G	G/T	5	76049734	76049735	MI0010465	bta-mir-1835	-	76049715	76049777	43
rs522716525	C	C	-/C	5	76049736	76049737	MI0010465	bta-mir-1835	-	76049715	76049777	41
rs464918557	A	A	A/C	5	76049739	76049740	MI0010465	bta-mir-1835	-	76049715	76049777	38
rs433504099	C	C	A/C	5	76049744	76049745	MI0010465	bta-mir-1835	-	76049715	76049777	33
rs453492255	T	T	G/T	5	76049747	76049748	MI0010465	bta-mir-1835	-	76049715	76049777	30
rs467067492	G	G	A/G/T	5	76049749	76049750	MI0010465	bta-mir-1835	-	76049715	76049777	28
rs435771659	G	G	A/G	5	76049750	76049751	MI0010465	bta-mir-1835	-	76049715	76049777	27
rs455834041	A	A	A/C	5	76049753	76049754	MI0010465	bta-mir-1835	-	76049715	76049777	24
rs475986496	A	A	A/G	5	76049756	76049757	MI0010465	bta-mir-1835	-	76049715	76049777	21	bta-miR-1835	21
rs444483192	C	C	C/T	5	76049758	76049759	MI0010465	bta-mir-1835	-	76049715	76049777	19	bta-miR-1835	19
rs451725797	C	C	A/C	5	76049760	76049761	MI0010465	bta-mir-1835	-	76049715	76049777	17	bta-miR-1835	17
rs471776567	C	C	A/C	5	76049761	76049762	MI0010465	bta-mir-1835	-	76049715	76049777	16	bta-miR-1835	16
rs526272575	T	T	-/T	5	76049765	76049766	MI0010465	bta-mir-1835	-	76049715	76049777	12	bta-miR-1835	12
rs440396385	C	C	A/C	5	76049766	76049767	MI0010465	bta-mir-1835	-	76049715	76049777	11	bta-miR-1835	11
rs460453478	T	T	C/T	5	76049767	76049768	MI0010465	bta-mir-1835	-	76049715	76049777	10	bta-miR-1835	10
rs480487488	A	A	A/C	5	76049769	76049770	MI0010465	bta-mir-1835	-	76049715	76049777	8	bta-miR-1835	8	inseed
rs518255756	-	-	-/G	5	76049770	76049770	MI0010465	bta-mir-1835	-	76049715	76049777	7	bta-miR-1835	7	inseed
rs442674552	G	G	G/T	5	76049771	76049772	MI0010465	bta-mir-1835	-	76049715	76049777	6	bta-miR-1835	6	inseed
rs462713782	T	T	C/G/T	5	76049773	76049774	MI0010465	bta-mir-1835	-	76049715	76049777	4	bta-miR-1835	4	inseed
rs521906389	C	C	-/C	5	76049775	76049776	MI0010465	bta-mir-1835	-	76049715	76049777	2	bta-miR-1835	2	inseed
rs446316196	T	T	G/T	5	26199806	26199807	MI0009766	bta-mir-196a-2	-	26199801	26199885	79
rs464663431	A	A	A/C	5	26199810	26199811	MI0009766	bta-mir-196a-2	-	26199801	26199885	75
rs445334840	C	C	A/C	5	26199811	26199812	MI0009766	bta-mir-196a-2	-	26199801	26199885	74
rs437981803	G	G	A/G	5	26199816	26199817	MI0009766	bta-mir-196a-2	-	26199801	26199885	69
rs456356547	A	A	A/C	5	26199845	26199846	MI0009766	bta-mir-196a-2	-	26199801	26199885	40
rs468543262	T	T	C/T	5	26199847	26199848	MI0009766	bta-mir-196a-2	-	26199801	26199885	38
rs435648071	C	C	A/C	5	26199848	26199849	MI0009766	bta-mir-196a-2	-	26199801	26199885	37
rs454155021	C	C	C/G	5	26199849	26199850	MI0009766	bta-mir-196a-2	-	26199801	26199885	36	bta-miR-196a	21
rs473190685	C	C	A/C	5	26199850	26199851	MI0009766	bta-mir-196a-2	-	26199801	26199885	35	bta-miR-196a	20
rs433731117	A	A	A/T	5	26199851	26199852	MI0009766	bta-mir-196a-2	-	26199801	26199885	34	bta-miR-196a	19
rs452341312	A	A	A/G	5	26199862	26199863	MI0009766	bta-mir-196a-2	-	26199801	26199885	23	bta-miR-196a	8	inseed
rs470861209	C	C	C/T	5	26199863	26199864	MI0009766	bta-mir-196a-2	-	26199801	26199885	22	bta-miR-196a	7	inseed
rs444077803	C	C	A/C	5	26199873	26199874	MI0009766	bta-mir-196a-2	-	26199801	26199885	12
rs462535706	T	T	C/T	5	26199879	26199880	MI0009766	bta-mir-196a-2	-	26199801	26199885	6
rs438322875	C	C	C/T	5	103859436	103859437	MI0005038	bta-mir-200c	-	103859436	103859500	64
rs448451033	T	T	C/T	5	103859437	103859438	MI0005038	bta-mir-200c	-	103859436	103859500	63
rs468576249	T	T	C/T	5	103859441	103859442	MI0005038	bta-mir-200c	-	103859436	103859500	59	bta-miR-200c	19
rs434019422	A	A	A/T	5	103859443	103859444	MI0005038	bta-mir-200c	-	103859436	103859500	57	bta-miR-200c	17
rs454090764	A	A	A/C	5	103859446	103859447	MI0005038	bta-mir-200c	-	103859436	103859500	54	bta-miR-200c	14
rs470560292	G	G	A/G	5	103859450	103859451	MI0005038	bta-mir-200c	-	103859436	103859500	50	bta-miR-200c	10
rs432944869	G	G	C/G/T	5	103859460	103859461	MI0005038	bta-mir-200c	-	103859436	103859500	40	bta-miR-200c	0
rs456311972	T	T	C/T	5	103859465	103859466	MI0005038	bta-mir-200c	-	103859436	103859500	35
rs476529055	A	A	A/C	5	103859476	103859477	MI0005038	bta-mir-200c	-	103859436	103859500	24
rs441923528	C	C	A/C	5	103859479	103859480	MI0005038	bta-mir-200c	-	103859436	103859500	21
rs461730616	A	A	A/G	5	103859481	103859482	MI0005038	bta-mir-200c	-	103859436	103859500	19
rs472190658	A	A	A/C	5	103859484	103859485	MI0005038	bta-mir-200c	-	103859436	103859500	16
rs440902299	T	T	C/T	5	103859486	103859487	MI0005038	bta-mir-200c	-	103859436	103859500	14
rs457834292	C	C	A/C	5	103859488	103859489	MI0005038	bta-mir-200c	-	103859436	103859500	12
rs477943281	A	A	A/G	5	103859495	103859496	MI0005038	bta-mir-200c	-	103859436	103859500	5
rs446252083	G	G	G/T	5	103859499	103859500	MI0005038	bta-mir-200c	-	103859436	103859500	1
rs470930707	G	G	A/G	5	118347368	118347369	MI0011497	bta-mir-2284h	+	118347309	118347375	61	bta-miR-2284h-3p	15
rs523808540	C	C	C/T	5	101542248	101542249	MI0011488	bta-mir-2284r	-	101542231	101542293	45
rs384059052	C	C	C/T	5	101542290	101542291	MI0011488	bta-mir-2284r	-	101542231	101542293	3
rs384470677	C	C	C/T	5	555345	555346	MI0022305	bta-mir-2284y-6	+	555325	555398	22	bta-miR-2284y	10
rs459016416	T	T	G/T	5	555349	555350	MI0022305	bta-mir-2284y-6	+	555325	555398	26	bta-miR-2284y	14
rs465605036	C	C	A/C	5	43233886	43233887	MI0022338	bta-mir-2284z-5	+	43233811	43233890	77
rs521529657	A	A	A/G	5	43233888	43233889	MI0022338	bta-mir-2284z-5	+	43233811	43233890	79
rs41611295	G	G	C/T	5	91263080	91263081	MI0022339	bta-mir-2284z-6	-	91263057	91263136	56
rs719544917	C	C	C/T	5	91263101	91263102	MI0022339	bta-mir-2284z-6	-	91263057	91263136	35
rs721972924	C	C	A/C	5	91263111	91263112	MI0022339	bta-mir-2284z-6	-	91263057	91263136	25	bta-miR-2284z	15
rs723554676	G	G	C/G	5	91263126	91263127	MI0022339	bta-mir-2284z-6	-	91263057	91263136	10	bta-miR-2284z	0
rs109856770	C	C	C/T	5	111012131	111012132	MI0022306	bta-mir-2285m-4	+	111012078	111012159	55	bta-miR-2285m	3	inseed
rs719801761	G	G	A/G	5	111012132	111012133	MI0022306	bta-mir-2285m-4	+	111012078	111012159	56	bta-miR-2285m	4	inseed
rs470930707	G	G	A/G	5	118347368	118347369	MI0022307	bta-mir-2285o-5	-	118347305	118347380	12
rs516112542	A	A	A/G	5	118347378	118347379	MI0022307	bta-mir-2285o-5	-	118347305	118347380	2
rs41611295	G	G	C/T	5	91263080	91263081	MI0025188	bta-mir-2285y	+	91263055	91263139	27
rs719544917	C	C	C/T	5	91263101	91263102	MI0025188	bta-mir-2285y	+	91263055	91263139	48
rs721972924	C	C	A/C	5	91263111	91263112	MI0025188	bta-mir-2285y	+	91263055	91263139	58	bta-miR-2285y	5	inseed
rs723554676	G	G	C/G	5	91263126	91263127	MI0025188	bta-mir-2285y	+	91263055	91263139	73	bta-miR-2285y	20
rs435234395	A	A	A/G	5	104262199	104262200	MI0011474	bta-mir-2424	-	104262188	104262267	68
rs450248251	A	A	A/C	5	30251648	30251649	MI0011475	bta-mir-2425	+	30251637	30251717	13
rs468749593	G	G	C/G	5	30251654	30251655	MI0011475	bta-mir-2425	+	30251637	30251717	19	bta-miR-2425-5p	4	inseed
rs435740642	A	A	A/C	5	30251664	30251665	MI0011475	bta-mir-2425	+	30251637	30251717	29	bta-miR-2425-5p	14
rs454276859	C	C	C/G	5	30251674	30251675	MI0011475	bta-mir-2425	+	30251637	30251717	39
rs472710188	A	A	A/C/T	5	30251680	30251681	MI0011475	bta-mir-2425	+	30251637	30251717	45
rs433246293	C	C	C/T	5	30251682	30251683	MI0011475	bta-mir-2425	+	30251637	30251717	47
rs451797419	A	A	A/C	5	30251683	30251684	MI0011475	bta-mir-2425	+	30251637	30251717	48
rs134756375	G	G	C/G	5	30251689	30251690	MI0011475	bta-mir-2425	+	30251637	30251717	54	bta-miR-2425-3p	2	inseed
rs443651990	A	A	A/C	5	30251693	30251694	MI0011475	bta-mir-2425	+	30251637	30251717	58	bta-miR-2425-3p	6	inseed
rs462036920	C	C	C/G	5	30251700	30251701	MI0011475	bta-mir-2425	+	30251637	30251717	65	bta-miR-2425-3p	13
rs474133834	T	T	C/T	5	30251702	30251703	MI0011475	bta-mir-2425	+	30251637	30251717	67	bta-miR-2425-3p	15
rs440977053	T	T	G/T	5	30251709	30251710	MI0011475	bta-mir-2425	+	30251637	30251717	74
rs459508610	T	T	C/T	5	30251716	30251717	MI0011475	bta-mir-2425	+	30251637	30251717	81
rs453487598	A	A	A/G	5	30952182	30952183	MI0011476	bta-mir-2426	+	30952153	30952226	31	bta-miR-2426	16
rs473650323	G	G	A/G	5	30952185	30952186	MI0011476	bta-mir-2426	+	30952153	30952226	34	bta-miR-2426	19
rs439108795	T	T	G/T	5	30952191	30952192	MI0011476	bta-mir-2426	+	30952153	30952226	40
rs457697282	A	A	A/C	5	30952204	30952205	MI0011476	bta-mir-2426	+	30952153	30952226	53
rs471376487	A	A	A/C	5	30952206	30952207	MI0011476	bta-mir-2426	+	30952153	30952226	55
rs443273401	T	T	G/T	5	30952211	30952212	MI0011476	bta-mir-2426	+	30952153	30952226	60
rs463447618	T	T	C/T	5	30952220	30952221	MI0011476	bta-mir-2426	+	30952153	30952226	69
rs480390600	T	T	G/T	5	30952221	30952222	MI0011476	bta-mir-2426	+	30952153	30952226	70
rs443435127	A	A	A/C	5	41964068	41964069	MI0011478	bta-mir-2428	+	41964062	41964126	8
rs457205378	G	G	A/G	5	41964070	41964071	MI0011478	bta-mir-2428	+	41964062	41964126	10	bta-miR-2428	0
rs474103601	T	T	G/T	5	41964089	41964090	MI0011478	bta-mir-2428	+	41964062	41964126	29	bta-miR-2428	19
rs442660551	A	A	A/G	5	41964091	41964092	MI0011478	bta-mir-2428	+	41964062	41964126	31
rs720384966	G	G	A/G	5	41964115	41964116	MI0011478	bta-mir-2428	+	41964062	41964126	55
rs434076047	A	A	A/G	5	48952317	48952318	MI0011479	bta-mir-2429	-	48952298	48952372	55	bta-miR-2429	10
rs454177120	T	T	G/T	5	48952323	48952324	MI0011479	bta-mir-2429	-	48952298	48952372	49	bta-miR-2429	4	inseed
rs464580197	C	C	A/C	5	48952342	48952343	MI0011479	bta-mir-2429	-	48952298	48952372	30
rs433140538	T	T	A/T	5	48952367	48952368	MI0011479	bta-mir-2429	-	48952298	48952372	5
rs109790808	A	A	A/G	5	56293173	56293174	MI0011480	bta-mir-2430	-	56293171	56293243	70
rs469690151	A	A	A/T	5	56293194	56293195	MI0011480	bta-mir-2430	-	56293171	56293243	49
rs433467712	A	A	A/C	5	56293219	56293220	MI0011480	bta-mir-2430	-	56293171	56293243	24	bta-miR-2430	17
rs451767588	A	A	A/T	5	56293229	56293230	MI0011480	bta-mir-2430	-	56293171	56293243	14	bta-miR-2430	7	inseed
rs473405513	T	T	C/T	5	56293237	56293238	MI0011480	bta-mir-2430	-	56293171	56293243	6
rs208279052	A	A	A/G	5	56655725	56655726	MI0011481	bta-mir-2431	-	56655700	56655767	42
rs109256956	C	C	C/T	5	56655729	56655730	MI0011481	bta-mir-2431	-	56655700	56655767	38
rs519914243	T	T	-/T	5	56655758	56655759	MI0011481	bta-mir-2431	-	56655700	56655767	9	bta-miR-2431-5p	7	inseed
rs476284669	C	C	C/T	5	56655761	56655762	MI0011481	bta-mir-2431	-	56655700	56655767	6	bta-miR-2431-5p	4	inseed
rs443267249	T	T	G/T	5	56655763	56655764	MI0011481	bta-mir-2431	-	56655700	56655767	4	bta-miR-2431-5p	2	inseed
rs449639507	T	T	G/T	5	57337569	57337570	MI0011483	bta-mir-2432	-	57337563	57337633	64	bta-miR-2432	19
rs458465489	A	A	A/T	5	57337572	57337573	MI0011483	bta-mir-2432	-	57337563	57337633	61	bta-miR-2432	16
rs476865546	G	G	A/G	5	57337627	57337628	MI0011483	bta-mir-2432	-	57337563	57337633	6
rs447322344	A	A	A/G	5	57337630	57337631	MI0011483	bta-mir-2432	-	57337563	57337633	3
rs472362107	T	T	C/T	5	57337631	57337632	MI0011483	bta-mir-2432	-	57337563	57337633	2
rs476453427	G	G	G/T	5	57400217	57400218	MI0011484	bta-mir-2433	-	57400205	57400281	64
rs443448382	G	G	C/G	5	57400231	57400232	MI0011484	bta-mir-2433	-	57400205	57400281	50
rs458695980	T	T	G/T	5	57400233	57400234	MI0011484	bta-mir-2433	-	57400205	57400281	48
rs471585351	T	T	C/T	5	57400241	57400242	MI0011484	bta-mir-2433	-	57400205	57400281	40
rs438792692	A	A	A/C	5	57400246	57400247	MI0011484	bta-mir-2433	-	57400205	57400281	35
rs460469400	G	G	A/G	5	57400262	57400263	MI0011484	bta-mir-2433	-	57400205	57400281	19	bta-miR-2433	9
rs517405627	G	G	A/G	5	57400264	57400265	MI0011484	bta-mir-2433	-	57400205	57400281	17	bta-miR-2433	7	inseed
rs473117894	T	T	C/T	5	64962179	64962180	MI0011485	bta-mir-2434	-	64962168	64962241	62
rs441801811	T	T	C/T	5	64962181	64962182	MI0011485	bta-mir-2434	-	64962168	64962241	60
rs438267587	-	-	-/A	5	64962214	64962214	MI0011485	bta-mir-2434	-	64962168	64962241	27	bta-miR-2434	16
rs432926009	C	C	A/C	5	64962221	64962222	MI0011485	bta-mir-2434	-	64962168	64962241	20	bta-miR-2434	9
rs482100722	A	A	A/T	5	64962237	64962238	MI0011485	bta-mir-2434	-	64962168	64962241	4
rs458983430	A	A	A/G	5	84244501	84244502	MI0011487	bta-mir-2436	-	84244500	84244574	73
rs477584483	T	T	G/T	5	84244505	84244506	MI0011487	bta-mir-2436	-	84244500	84244574	69
rs444533743	C	C	C/G	5	84244510	84244511	MI0011487	bta-mir-2436	-	84244500	84244574	64	bta-miR-2436-3p	17
rs462983265	A	A	A/G	5	84244512	84244513	MI0011487	bta-mir-2436	-	84244500	84244574	62	bta-miR-2436-3p	15
rs135821414	C	C	C/G	5	84244515	84244516	MI0011487	bta-mir-2436	-	84244500	84244574	59	bta-miR-2436-3p	12
rs383504894	G	G	A/G	5	84244516	84244517	MI0011487	bta-mir-2436	-	84244500	84244574	58	bta-miR-2436-3p	11
rs467652981	T	T	C/G/T	5	84244518	84244519	MI0011487	bta-mir-2436	-	84244500	84244574	56	bta-miR-2436-3p	9
rs522087092	-	-	-/T	5	84244524	84244524	MI0011487	bta-mir-2436	-	84244500	84244574	50	bta-miR-2436-3p	3	inseed
rs133754575	A	A	A/G	5	84244528	84244529	MI0011487	bta-mir-2436	-	84244500	84244574	46
rs137522635	A	A	A/G	5	84244534	84244535	MI0011487	bta-mir-2436	-	84244500	84244574	40
rs465114837	C	C	C/G	5	84244535	84244536	MI0011487	bta-mir-2436	-	84244500	84244574	39
rs432091549	A	A	A/G	5	84244540	84244541	MI0011487	bta-mir-2436	-	84244500	84244574	34
rs456850544	C	C	C/G	5	84244541	84244542	MI0011487	bta-mir-2436	-	84244500	84244574	33
rs468827263	C	C	C/G	5	84244543	84244544	MI0011487	bta-mir-2436	-	84244500	84244574	31
rs435914676	G	G	A/G	5	84244556	84244557	MI0011487	bta-mir-2436	-	84244500	84244574	18	bta-miR-2436-5p	9
rs136510713	T	T	G/T	5	112366954	112366955	MI0011492	bta-mir-2439	-	112366950	112367027	73
rs453821357	A	A	A/C	5	112366988	112366989	MI0011492	bta-mir-2439	-	112366950	112367027	39
rs473776355	T	T	C/T	5	112367002	112367003	MI0011492	bta-mir-2439	-	112366950	112367027	25	bta-miR-2439-5p	14
rs431996986	A	A	A/C	5	111262371	111262372	MI0011493	bta-mir-2440	-	111262369	111262444	73
rs451867511	G	G	A/G	5	111262374	111262375	MI0011493	bta-mir-2440	-	111262369	111262444	70
rs467275075	G	G	C/G	5	111262385	111262386	MI0011493	bta-mir-2440	-	111262369	111262444	59	bta-miR-2440	15
rs434136519	G	G	C/G	5	111262386	111262387	MI0011493	bta-mir-2440	-	111262369	111262444	58	bta-miR-2440	14
rs455884579	T	T	G/T	5	111262387	111262388	MI0011493	bta-mir-2440	-	111262369	111262444	57	bta-miR-2440	13
rs474276584	T	T	G/T	5	111262389	111262390	MI0011493	bta-mir-2440	-	111262369	111262444	55	bta-miR-2440	11
rs438695001	T	T	C/T	5	111262404	111262405	MI0011493	bta-mir-2440	-	111262369	111262444	40
rs438097633	C	C	A/C	5	111262407	111262408	MI0011493	bta-mir-2440	-	111262369	111262444	37
rs456675674	C	C	A/C/T	5	111262408	111262409	MI0011493	bta-mir-2440	-	111262369	111262444	36
rs471771155	C	C	C/G	5	111262413	111262414	MI0011493	bta-mir-2440	-	111262369	111262444	31
rs438858791	G	G	A/G	5	111262416	111262417	MI0011493	bta-mir-2440	-	111262369	111262444	28
rs460423049	A	A	A/C	5	111262418	111262419	MI0011493	bta-mir-2440	-	111262369	111262444	26
rs472506616	A	A	A/C	5	111262421	111262422	MI0011493	bta-mir-2440	-	111262369	111262444	23
rs442567361	T	T	A/G/T	5	111262427	111262428	MI0011493	bta-mir-2440	-	111262369	111262444	17
rs461114768	A	A	A/G	5	111262443	111262444	MI0011493	bta-mir-2440	-	111262369	111262444	1
rs438394303	C	C	C/G	5	112896836	112896837	MI0011494	bta-mir-2441	+	112896830	112896899	8
rs208456533	T	T	C/T	5	112896839	112896840	MI0011494	bta-mir-2441	+	112896830	112896899	11
rs478533707	T	T	G/T	5	112896848	112896849	MI0011494	bta-mir-2441	+	112896830	112896899	20
rs440901081	G	G	C/G	5	112896878	112896879	MI0011494	bta-mir-2441	+	112896830	112896899	50	bta-miR-2441	3	inseed
rs447126332	C	C	A/C	5	113634245	113634246	MI0011495	bta-mir-2442	-	113634245	113634320	75
rs467185060	A	A	A/T	5	113634246	113634247	MI0011495	bta-mir-2442	-	113634245	113634320	74
rs435788354	C	C	A/C	5	113634254	113634255	MI0011495	bta-mir-2442	-	113634245	113634320	66
rs449353396	C	C	C/T	5	113634260	113634261	MI0011495	bta-mir-2442	-	113634245	113634320	60
rs468119685	T	T	A/T	5	113634261	113634262	MI0011495	bta-mir-2442	-	113634245	113634320	59
rs436828159	G	G	C/G	5	113634264	113634265	MI0011495	bta-mir-2442	-	113634245	113634320	56
rs456799654	A	A	A/C/T	5	113634273	113634274	MI0011495	bta-mir-2442	-	113634245	113634320	47
rs470391990	T	T	C/T	5	113634278	113634279	MI0011495	bta-mir-2442	-	113634245	113634320	42
rs433124196	T	T	C/T	5	113634282	113634283	MI0011495	bta-mir-2442	-	113634245	113634320	38
rs453187053	G	G	C/G	5	113634286	113634287	MI0011495	bta-mir-2442	-	113634245	113634320	34
rs473247612	C	C	C/T	5	113634287	113634288	MI0011495	bta-mir-2442	-	113634245	113634320	33
rs441824388	T	T	G/T	5	113634288	113634289	MI0011495	bta-mir-2442	-	113634245	113634320	32
rs455420607	A	A	A/C	5	113634291	113634292	MI0011495	bta-mir-2442	-	113634245	113634320	29	bta-miR-2442	19
rs475928891	C	C	C/T	5	113634295	113634296	MI0011495	bta-mir-2442	-	113634245	113634320	25	bta-miR-2442	15
rs444531463	T	T	C/T	5	113634304	113634305	MI0011495	bta-mir-2442	-	113634245	113634320	16	bta-miR-2442	6	inseed
rs458173644	G	G	G/T	5	113634312	113634313	MI0011495	bta-mir-2442	-	113634245	113634320	8
rs478195354	T	T	C/T	5	113634314	113634315	MI0011495	bta-mir-2442	-	113634245	113634320	6
rs522906302	C	C	C/T	5	113634319	113634320	MI0011495	bta-mir-2442	-	113634245	113634320	1
rs480998758	T	T	A/G/T	5	117119640	117119641	MI0011496	bta-mir-2443	+	117119640	117119712	2
rs449551156	G	G	G/T	5	117119641	117119642	MI0011496	bta-mir-2443	+	117119640	117119712	3
rs462940084	G	G	A/G	5	117119644	117119645	MI0011496	bta-mir-2443	+	117119640	117119712	6
rs482824528	T	T	A/G/T	5	117119646	117119647	MI0011496	bta-mir-2443	+	117119640	117119712	8
rs445345550	C	C	A/C	5	117119653	117119654	MI0011496	bta-mir-2443	+	117119640	117119712	15	bta-miR-2443	5	inseed
rs465311264	A	A	A/C	5	117119654	117119655	MI0011496	bta-mir-2443	+	117119640	117119712	16	bta-miR-2443	6	inseed
rs434002666	T	T	A/T	5	117119670	117119671	MI0011496	bta-mir-2443	+	117119640	117119712	32	bta-miR-2443	22
rs447411128	G	G	C/G	5	117119675	117119676	MI0011496	bta-mir-2443	+	117119640	117119712	37
rs467554841	C	C	A/C	5	117119683	117119684	MI0011496	bta-mir-2443	+	117119640	117119712	45
rs436319222	C	C	A/C	5	117119691	117119692	MI0011496	bta-mir-2443	+	117119640	117119712	53
rs456393936	C	C	C/T	5	117119695	117119696	MI0011496	bta-mir-2443	+	117119640	117119712	57
rs476250079	C	C	A/C	5	117119701	117119702	MI0011496	bta-mir-2443	+	117119640	117119712	63
rs431942274	C	C	C/T	5	117119709	117119710	MI0011496	bta-mir-2443	+	117119640	117119712	71
rs472449909	G	G	G/T	5	121158946	121158947	MI0013069	bta-mir-2894	-	121158935	121159016	70	bta-miR-2894	11
rs439438902	G	G	C/G	5	121158953	121158954	MI0013069	bta-mir-2894	-	121158935	121159016	63	bta-miR-2894	4	inseed
rs457887126	C	C	C/G	5	121158957	121158958	MI0013069	bta-mir-2894	-	121158935	121159016	59	bta-miR-2894	0
rs519358958	G	G	A/G	5	121158965	121158966	MI0013069	bta-mir-2894	-	121158935	121159016	51
rs477198715	G	G	A/G	5	121158969	121158970	MI0013069	bta-mir-2894	-	121158935	121159016	47
rs450844515	T	T	A/G/T	5	121158971	121158972	MI0013069	bta-mir-2894	-	121158935	121159016	45
rs462865466	A	A	A/C	5	121158973	121158974	MI0013069	bta-mir-2894	-	121158935	121159016	43
rs481609174	C	C	A/C/G	5	121158974	121158975	MI0013069	bta-mir-2894	-	121158935	121159016	42
rs448584098	T	T	G/T	5	121158976	121158977	MI0013069	bta-mir-2894	-	121158935	121159016	40
rs467109724	G	G	G/T	5	121158977	121158978	MI0013069	bta-mir-2894	-	121158935	121159016	39
rs434177181	C	C	A/C	5	121158981	121158982	MI0013069	bta-mir-2894	-	121158935	121159016	35
rs446321802	G	G	C/G/T	5	121158987	121158988	MI0013069	bta-mir-2894	-	121158935	121159016	29
rs464905017	C	C	C/T	5	121158988	121158989	MI0013069	bta-mir-2894	-	121158935	121159016	28
rs437591004	A	A	A/G	5	121158989	121158990	MI0013069	bta-mir-2894	-	121158935	121159016	27
rs456161383	T	T	G/T	5	121158996	121158997	MI0013069	bta-mir-2894	-	121158935	121159016	20
rs474710378	G	G	G/T	5	121158997	121158998	MI0013069	bta-mir-2894	-	121158935	121159016	19
rs435247921	C	C	C/T	5	121158999	121159000	MI0013069	bta-mir-2894	-	121158935	121159016	17
rs453791588	G	G	C/G/T	5	121159002	121159003	MI0013069	bta-mir-2894	-	121158935	121159016	14
rs472338913	G	G	C/G	5	121159004	121159005	MI0013069	bta-mir-2894	-	121158935	121159016	12
rs439423144	C	C	A/C	5	121159005	121159006	MI0013069	bta-mir-2894	-	121158935	121159016	11
rs451491856	C	C	A/C	5	121159009	121159010	MI0013069	bta-mir-2894	-	121158935	121159016	7
rs797346696	T	T	C/T	5	121159011	121159012	MI0013069	bta-mir-2894	-	121158935	121159016	5
rs432724822	T	T	A/T	5	25109059	25109060	MI0005463	bta-mir-331	+	25109057	25109146	4
rs451517673	T	T	C/T	5	25109060	25109061	MI0005463	bta-mir-331	+	25109057	25109146	5
rs470073324	G	G	A/G/T	5	25109062	25109063	MI0005463	bta-mir-331	+	25109057	25109146	7
rs521300256	T	T	C/T	5	25109091	25109092	MI0005463	bta-mir-331	+	25109057	25109146	36	bta-miR-331-5p	10
rs437019934	A	A	A/G	5	25109140	25109141	MI0005463	bta-mir-331	+	25109057	25109146	85
rs463580419	G	G	A/G	5	117120187	117120188	MI0015952	bta-mir-3596	-	117120188	117120270	83
rs477198092	G	G	G/T	5	117120188	117120189	MI0015952	bta-mir-3596	-	117120188	117120270	82
rs446005210	T	T	C/G/T	5	117120189	117120190	MI0015952	bta-mir-3596	-	117120188	117120270	81
rs459651530	G	G	G/T	5	117120190	117120191	MI0015952	bta-mir-3596	-	117120188	117120270	80	bta-miR-3596	21
rs518805423	-	-	-/C	5	117120191	117120191	MI0015952	bta-mir-3596	-	117120188	117120270	79	bta-miR-3596	20
rs479714052	A	A	A/G	5	117120191	117120192	MI0015952	bta-mir-3596	-	117120188	117120270	79	bta-miR-3596	20
rs448090017	T	T	G/T	5	117120194	117120195	MI0015952	bta-mir-3596	-	117120188	117120270	76	bta-miR-3596	17
rs522376323	T	T	-/T	5	117120194	117120195	MI0015952	bta-mir-3596	-	117120188	117120270	76	bta-miR-3596	17
rs468109184	T	T	G/T	5	117120197	117120198	MI0015952	bta-mir-3596	-	117120188	117120270	73	bta-miR-3596	14
rs436921198	T	T	G/T	5	117120201	117120202	MI0015952	bta-mir-3596	-	117120188	117120270	69	bta-miR-3596	10
rs450474456	T	T	A/G/T	5	117120204	117120205	MI0015952	bta-mir-3596	-	117120188	117120270	66	bta-miR-3596	7	inseed
rs470254990	T	T	G/T	5	117120206	117120207	MI0015952	bta-mir-3596	-	117120188	117120270	64	bta-miR-3596	5	inseed
rs432539601	T	T	G/T	5	117120209	117120210	MI0015952	bta-mir-3596	-	117120188	117120270	61	bta-miR-3596	2	inseed
rs452548399	C	C	C/G/T	5	117120212	117120213	MI0015952	bta-mir-3596	-	117120188	117120270	58
rs472939513	G	G	A/G	5	117120214	117120215	MI0015952	bta-mir-3596	-	117120188	117120270	56
rs435045141	T	T	G/T	5	117120217	117120218	MI0015952	bta-mir-3596	-	117120188	117120270	53
rs454954051	A	A	A/G	5	117120218	117120219	MI0015952	bta-mir-3596	-	117120188	117120270	52
rs135421562	T	T	G/T	5	117120220	117120221	MI0015952	bta-mir-3596	-	117120188	117120270	50
rs443791970	A	A	A/G	5	117120222	117120223	MI0015952	bta-mir-3596	-	117120188	117120270	48
rs463846278	T	T	G/T	5	117120225	117120226	MI0015952	bta-mir-3596	-	117120188	117120270	45
rs471045944	C	C	A/C/G	5	117120228	117120229	MI0015952	bta-mir-3596	-	117120188	117120270	42
rs439433659	T	T	A/T	5	117120233	117120234	MI0015952	bta-mir-3596	-	117120188	117120270	37
rs459453427	C	C	C/T	5	117120234	117120235	MI0015952	bta-mir-3596	-	117120188	117120270	36
rs479770493	G	G	G/T	5	117120236	117120237	MI0015952	bta-mir-3596	-	117120188	117120270	34
rs448267413	A	A	A/G	5	117120237	117120238	MI0015952	bta-mir-3596	-	117120188	117120270	33
rs461782473	T	T	G/T	5	117120241	117120242	MI0015952	bta-mir-3596	-	117120188	117120270	29
rs481870347	A	A	A/G	5	117120243	117120244	MI0015952	bta-mir-3596	-	117120188	117120270	27
rs450537908	C	C	A/C	5	117120244	117120245	MI0015952	bta-mir-3596	-	117120188	117120270	26
rs464099941	A	A	A/C	5	117120246	117120247	MI0015952	bta-mir-3596	-	117120188	117120270	24
rs438251959	A	A	A/G	5	26157898	26157899	MI0009877	bta-mir-615	-	26157879	26157971	73
rs456424841	C	C	C/G	5	26157899	26157900	MI0009877	bta-mir-615	-	26157879	26157971	72
rs474791399	G	G	A/G	5	26157909	26157910	MI0009877	bta-mir-615	-	26157879	26157971	62
rs442111331	A	A	A/C	5	26157910	26157911	MI0009877	bta-mir-615	-	26157879	26157971	61
rs460617771	G	G	A/G	5	26157913	26157914	MI0009877	bta-mir-615	-	26157879	26157971	58
rs472685412	A	A	A/G	5	26157915	26157916	MI0009877	bta-mir-615	-	26157879	26157971	56
rs522490993	-	-	-/A	5	26157926	26157926	MI0009877	bta-mir-615	-	26157879	26157971	45
rs135192547	T	T	C/T	5	26157955	26157956	MI0009877	bta-mir-615	-	26157879	26157971	16
rs381267504	A	A	A/G	5	110156910	110156911	MI0009884	bta-mir-658	-	110156848	110156947	37
rs722062146	C	C	A/C	5	110156922	110156923	MI0009884	bta-mir-658	-	110156848	110156947	25
rs716319543	C	C	C/G	5	110156927	110156928	MI0009884	bta-mir-658	-	110156848	110156947	20
rs797625027	C	C	C/T	5	57121907	57121908	MI0011482	bta-mir-677	+	57121853	57121918	56
rs479056264	C	C	C/T	5	48164008	48164009	MI0009896	bta-mir-763	-	48164007	48164126	118
rs447563583	T	T	G/T	5	48164013	48164014	MI0009896	bta-mir-763	-	48164007	48164126	113
rs464494391	A	A	A/G/T	5	48164019	48164020	MI0009896	bta-mir-763	-	48164007	48164126	107
rs478170890	C	C	C/T	5	48164024	48164025	MI0009896	bta-mir-763	-	48164007	48164126	102
rs449839776	T	T	G/T	5	48164027	48164028	MI0009896	bta-mir-763	-	48164007	48164126	99
rs469972171	C	C	C/G	5	48164030	48164031	MI0009896	bta-mir-763	-	48164007	48164126	96
rs435234738	G	G	G/T	5	48164033	48164034	MI0009896	bta-mir-763	-	48164007	48164126	93
rs455314475	C	C	A/C	5	48164044	48164045	MI0009896	bta-mir-763	-	48164007	48164126	82
rs465575290	T	T	G/T	5	48164045	48164046	MI0009896	bta-mir-763	-	48164007	48164126	81
rs519439402	-	-	-/G	5	48164046	48164046	MI0009896	bta-mir-763	-	48164007	48164126	80
rs434381219	C	C	C/G	5	48164048	48164049	MI0009896	bta-mir-763	-	48164007	48164126	78
rs456531022	T	T	G/T	5	48164049	48164050	MI0009896	bta-mir-763	-	48164007	48164126	77
rs471274482	G	G	G/T	5	48164050	48164051	MI0009896	bta-mir-763	-	48164007	48164126	76
rs439893358	A	A	A/G	5	48164053	48164054	MI0009896	bta-mir-763	-	48164007	48164126	73
rs456674708	G	G	C/G	5	48164055	48164056	MI0009896	bta-mir-763	-	48164007	48164126	71
rs476876664	C	C	A/C/G	5	48164056	48164057	MI0009896	bta-mir-763	-	48164007	48164126	70
rs442101578	A	A	A/G	5	48164057	48164058	MI0009896	bta-mir-763	-	48164007	48164126	69
rs462273744	A	A	A/G	5	48164059	48164060	MI0009896	bta-mir-763	-	48164007	48164126	67
rs522982446	-	-	-/G	5	48164060	48164060	MI0009896	bta-mir-763	-	48164007	48164126	66
rs478993062	C	C	C/G	5	48164061	48164062	MI0009896	bta-mir-763	-	48164007	48164126	65
rs526519233	-	-	-/A	5	48164063	48164063	MI0009896	bta-mir-763	-	48164007	48164126	63
rs441210119	A	A	A/C	5	48164063	48164064	MI0009896	bta-mir-763	-	48164007	48164126	63
rs458155324	A	A	A/C	5	48164064	48164065	MI0009896	bta-mir-763	-	48164007	48164126	62
rs518910265	-	-	-/G	5	48164065	48164065	MI0009896	bta-mir-763	-	48164007	48164126	61
rs478101588	G	G	A/C/G	5	48164066	48164067	MI0009896	bta-mir-763	-	48164007	48164126	60
rs449913849	C	C	C/G	5	48164068	48164069	MI0009896	bta-mir-763	-	48164007	48164126	58	bta-miR-763	21
rs523881739	-	-	-/A	5	48164069	48164069	MI0009896	bta-mir-763	-	48164007	48164126	57	bta-miR-763	20
rs463555809	C	C	C/G	5	48164069	48164070	MI0009896	bta-mir-763	-	48164007	48164126	57	bta-miR-763	20
rs480501603	A	A	A/C/G	5	48164070	48164071	MI0009896	bta-mir-763	-	48164007	48164126	56	bta-miR-763	19
rs448880745	T	T	C/G/T	5	48164072	48164073	MI0009896	bta-mir-763	-	48164007	48164126	54	bta-miR-763	17
rs515978086	-	-	-/TC	5	48164075	48164075	MI0009896	bta-mir-763	-	48164007	48164126	51	bta-miR-763	14
rs465663072	T	T	G/T	5	48164075	48164076	MI0009896	bta-mir-763	-	48164007	48164126	51	bta-miR-763	14
rs434468931	T	T	G/T	5	48164076	48164077	MI0009896	bta-mir-763	-	48164007	48164126	50	bta-miR-763	13
rs444751174	C	C	C/T	5	48164077	48164078	MI0009896	bta-mir-763	-	48164007	48164126	49	bta-miR-763	12
rs464932592	T	T	C/T	5	48164079	48164080	MI0009896	bta-mir-763	-	48164007	48164126	47	bta-miR-763	10
rs433455703	A	A	A/C/G	5	48164083	48164084	MI0009896	bta-mir-763	-	48164007	48164126	43	bta-miR-763	6	inseed
rs456821331	G	G	C/G	5	48164084	48164085	MI0009896	bta-mir-763	-	48164007	48164126	42	bta-miR-763	5	inseed
rs476820905	C	C	C/G	5	48164085	48164086	MI0009896	bta-mir-763	-	48164007	48164126	41	bta-miR-763	4	inseed
rs435813492	T	T	C/T	5	48164086	48164087	MI0009896	bta-mir-763	-	48164007	48164126	40	bta-miR-763	3	inseed
rs455946744	G	G	C/G/T	5	48164087	48164088	MI0009896	bta-mir-763	-	48164007	48164126	39	bta-miR-763	2	inseed
rs472659759	G	G	C/G	5	48164088	48164089	MI0009896	bta-mir-763	-	48164007	48164126	38	bta-miR-763	1	inseed
rs441345866	T	T	G/T	5	48164089	48164090	MI0009896	bta-mir-763	-	48164007	48164126	37	bta-miR-763	0
rs458092160	T	T	C/T	5	48164092	48164093	MI0009896	bta-mir-763	-	48164007	48164126	34
rs471813574	A	A	A/T	5	48164094	48164095	MI0009896	bta-mir-763	-	48164007	48164126	32
rs443511385	A	A	A/G	5	48164095	48164096	MI0009896	bta-mir-763	-	48164007	48164126	31
rs463653384	C	C	C/T	5	48164097	48164098	MI0009896	bta-mir-763	-	48164007	48164126	29
rs480564422	A	A	A/C/T	5	48164101	48164102	MI0009896	bta-mir-763	-	48164007	48164126	25
rs448967171	C	C	C/G	5	48164110	48164111	MI0009896	bta-mir-763	-	48164007	48164126	16
rs459385450	C	C	A/C	5	48164115	48164116	MI0009896	bta-mir-763	-	48164007	48164126	11
rs715159607	C	C	C/T	6	107199031	107199032	MI0011508	bta-mir-1777a	-	107199000	107199075	44
rs384591576	G	G	A/G	6	103797835	103797836	MI0025532	bta-mir-2284ab	+	103797778	103797837	59
rs451936516	G	G	A/G	6	15440810	15440811	MI0011498	bta-mir-2444	-	15440766	15440840	30
rs451714300	T	T	G/T	6	99976555	99976556	MI0011500	bta-mir-2446	-	99976544	99976614	59
rs470570713	A	A	A/T	6	99976556	99976557	MI0011500	bta-mir-2446	-	99976544	99976614	58
rs439387971	G	G	A/G	6	99976560	99976561	MI0011500	bta-mir-2446	-	99976544	99976614	54
rs462796955	T	T	A/T	6	99976564	99976565	MI0011500	bta-mir-2446	-	99976544	99976614	50
rs482981140	T	T	C/T	6	99976568	99976569	MI0011500	bta-mir-2446	-	99976544	99976614	46
rs441940952	C	C	C/T	6	99976574	99976575	MI0011500	bta-mir-2446	-	99976544	99976614	40
rs461715642	T	T	C/T	6	99976576	99976577	MI0011500	bta-mir-2446	-	99976544	99976614	38
rs478623155	A	A	A/T	6	99976582	99976583	MI0011500	bta-mir-2446	-	99976544	99976614	32
rs447349562	G	G	A/C/G	6	99976587	99976588	MI0011500	bta-mir-2446	-	99976544	99976614	27	bta-miR-2446	22
rs208041699	C	C	C/T	6	99976590	99976591	MI0011500	bta-mir-2446	-	99976544	99976614	24	bta-miR-2446	19
rs722876678	T	T	C/T	6	99976607	99976608	MI0011500	bta-mir-2446	-	99976544	99976614	7	bta-miR-2446	2	inseed
rs464264638	G	G	G/T	6	99976609	99976610	MI0011500	bta-mir-2446	-	99976544	99976614	5	bta-miR-2446	0
rs478405974	A	A	A/T	6	99976611	99976612	MI0011500	bta-mir-2446	-	99976544	99976614	3
rs450198602	G	G	A/G	6	99976612	99976613	MI0011500	bta-mir-2446	-	99976544	99976614	2
rs470444378	C	C	A/C	6	99976613	99976614	MI0011500	bta-mir-2446	-	99976544	99976614	1
rs481667193	G	G	A/G	6	99588389	99588390	MI0011501	bta-mir-2447	-	99588368	99588444	55
rs450384718	T	T	G/T	6	99588397	99588398	MI0011501	bta-mir-2447	-	99588368	99588444	47
rs461109579	A	A	A/G	6	99588406	99588407	MI0011501	bta-mir-2447	-	99588368	99588444	38
rs481385203	G	G	A/G	6	99588414	99588415	MI0011501	bta-mir-2447	-	99588368	99588444	30	bta-miR-2447	18
rs446672593	A	A	A/T	6	99588417	99588418	MI0011501	bta-mir-2447	-	99588368	99588444	27	bta-miR-2447	15
rs523863046	-	-	-/G	6	99588420	99588420	MI0011501	bta-mir-2447	-	99588368	99588444	24	bta-miR-2447	12
rs466801868	C	C	A/C	6	99588421	99588422	MI0011501	bta-mir-2447	-	99588368	99588444	23	bta-miR-2447	11
rs432168527	T	T	A/T	6	99588425	99588426	MI0011501	bta-mir-2447	-	99588368	99588444	19	bta-miR-2447	7	inseed
rs446201516	C	C	C/G	6	99588428	99588429	MI0011501	bta-mir-2447	-	99588368	99588444	16	bta-miR-2447	4	inseed
rs469459074	A	A	A/C/T	6	99588433	99588434	MI0011501	bta-mir-2447	-	99588368	99588444	11
rs438032366	C	C	C/G	6	99588442	99588443	MI0011501	bta-mir-2447	-	99588368	99588444	2
rs520173112	C	C	C/T	6	115567395	115567396	MI0011502	bta-mir-2448	-	115567392	115567464	69	bta-miR-2448-3p	21
rs466389906	G	G	A/G	6	115567439	115567440	MI0011502	bta-mir-2448	-	115567392	115567464	25	bta-miR-2448-5p	20
rs435041702	G	G	A/G	6	115567455	115567456	MI0011502	bta-mir-2448	-	115567392	115567464	9	bta-miR-2448-5p	4	inseed
rs469612642	G	G	A/G	6	109095923	109095924	MI0011503	bta-mir-2449	+	109095917	109095988	8
rs449246420	A	A	A/C	6	107740196	107740197	MI0011506	bta-mir-2450a	-	107740185	107740257	61	bta-miR-2450a	14
rs466275824	C	C	A/C	6	107740206	107740207	MI0011506	bta-mir-2450a	-	107740185	107740257	51	bta-miR-2450a	4	inseed
rs457254930	C	C	C/G	6	107740208	107740209	MI0011506	bta-mir-2450a	-	107740185	107740257	49	bta-miR-2450a	2	inseed
rs434737398	G	G	A/G	6	107740211	107740212	MI0011506	bta-mir-2450a	-	107740185	107740257	46
rs451747205	G	G	C/G	6	107740234	107740235	MI0011506	bta-mir-2450a	-	107740185	107740257	23
rs799629637	C	C	C/T	6	107740235	107740236	MI0011506	bta-mir-2450a	-	107740185	107740257	22
rs471672596	G	G	A/G	6	107740237	107740238	MI0011506	bta-mir-2450a	-	107740185	107740257	20
rs437111908	G	G	C/G	6	107740243	107740244	MI0011506	bta-mir-2450a	-	107740185	107740257	14
rs457114398	A	A	A/C	6	107740245	107740246	MI0011506	bta-mir-2450a	-	107740185	107740257	12
rs474055470	A	A	A/C	6	107740247	107740248	MI0011506	bta-mir-2450a	-	107740185	107740257	10
rs797637772	C	C	C/T	6	107740248	107740249	MI0011506	bta-mir-2450a	-	107740185	107740257	9
rs476579921	C	C	C/T	6	107740252	107740253	MI0011506	bta-mir-2450a	-	107740185	107740257	5
rs801361080	T	T	C/T	6	107740463	107740464	MI0011505	bta-mir-2450b	-	107740455	107740527	64	bta-miR-2450b	19
rs475362628	A	A	A/C	6	107740466	107740467	MI0011505	bta-mir-2450b	-	107740455	107740527	61	bta-miR-2450b	16
rs380986782	G	G	A/G	6	107740481	107740482	MI0011505	bta-mir-2450b	-	107740455	107740527	46	bta-miR-2450b	1	inseed
rs463990290	A	A	A/C	6	107740488	107740489	MI0011505	bta-mir-2450b	-	107740455	107740527	39
rs480974584	A	A	A/G	6	107740498	107740499	MI0011505	bta-mir-2450b	-	107740455	107740527	29
rs457156397	G	G	A/G	6	107740502	107740503	MI0011505	bta-mir-2450b	-	107740455	107740527	25
rs459971192	A	A	A/T	6	107740511	107740512	MI0011505	bta-mir-2450b	-	107740455	107740527	16
rs479900245	A	A	A/C	6	107740517	107740518	MI0011505	bta-mir-2450b	-	107740455	107740527	10
rs445403806	C	C	C/T	6	107740520	107740521	MI0011505	bta-mir-2450b	-	107740455	107740527	7
rs210717208	C	C	C/T	6	107741106	107741107	MI0011504	bta-mir-2450c	-	107741098	107741169	63	bta-miR-2450c	18
rs42658514	G	G	A/G	6	107741121	107741122	MI0011504	bta-mir-2450c	-	107741098	107741169	48	bta-miR-2450c	3	inseed
rs211587496	G	G	G/T	6	107741127	107741128	MI0011504	bta-mir-2450c	-	107741098	107741169	42
rs208553417	A	A	A/G	6	107741131	107741132	MI0011504	bta-mir-2450c	-	107741098	107741169	38
rs133612666	G	G	C/T	6	107740575	107740576	MI0031506	bta-mir-2450d	-	107740564	107740636	61	bta-miR-2450d	16
rs800350634	C	C	-/C	6	107740586	107740587	MI0031506	bta-mir-2450d	-	107740564	107740636	50	bta-miR-2450d	5	inseed
rs135827669	CAT	CAT	-/ATG	6	107740587	107740590	MI0031506	bta-mir-2450d	-	107740564	107740636	49	bta-miR-2450d	4	inseed
rs474210058	A	A	A/G	6	107740588	107740589	MI0031506	bta-mir-2450d	-	107740564	107740636	48	bta-miR-2450d	3	inseed
rs518414289	-	-	-/CT	6	107740595	107740595	MI0031506	bta-mir-2450d	-	107740564	107740636	41
rs137286541	-	-	-/GA	6	107740596	107740596	MI0031506	bta-mir-2450d	-	107740564	107740636	40
rs137820158	A	A	G/T	6	107740597	107740598	MI0031506	bta-mir-2450d	-	107740564	107740636	39
rs134704396	A	A	C/T	6	107740607	107740608	MI0031506	bta-mir-2450d	-	107740564	107740636	29
rs722999879	G	G	G/T	6	107740609	107740610	MI0031506	bta-mir-2450d	-	107740564	107740636	27
rs208464317	G	G	C/T	6	107740611	107740612	MI0031506	bta-mir-2450d	-	107740564	107740636	25
rs437559235	C	C	A/C	6	107740614	107740615	MI0031506	bta-mir-2450d	-	107740564	107740636	22
rs207511894	A	A	A/T	6	107740620	107740621	MI0031506	bta-mir-2450d	-	107740564	107740636	16
rs383575824	C	C	C/T	6	107740623	107740624	MI0031506	bta-mir-2450d	-	107740564	107740636	13
rs109056220	C	C	A/G	6	107740629	107740630	MI0031506	bta-mir-2450d	-	107740564	107740636	7
rs432361927	C	C	C/G	6	107675833	107675834	MI0011507	bta-mir-2451	-	107675830	107675896	63	bta-miR-2451	20
rs452384446	A	A	A/T	6	107675834	107675835	MI0011507	bta-mir-2451	-	107675830	107675896	62	bta-miR-2451	19
rs475700189	T	T	G/T	6	107675836	107675837	MI0011507	bta-mir-2451	-	107675830	107675896	60	bta-miR-2451	17
rs444186460	A	A	A/C	6	107675846	107675847	MI0011507	bta-mir-2451	-	107675830	107675896	50	bta-miR-2451	7	inseed
rs461190063	T	T	C/T	6	107675878	107675879	MI0011507	bta-mir-2451	-	107675830	107675896	18
rs520941150	T	T	C/T	6	107675895	107675896	MI0011507	bta-mir-2451	-	107675830	107675896	1
rs718650620	T	T	C/T	6	118865094	118865095	MI0011509	bta-mir-2452	+	118865068	118865145	28	bta-miR-2452	15
rs451288334	C	C	C/G	6	118328399	118328400	MI0011510	bta-mir-2453	+	118328387	118328465	14	bta-miR-2453	0
rs473051949	T	T	A/T	6	118328401	118328402	MI0011510	bta-mir-2453	+	118328387	118328465	16	bta-miR-2453	2	inseed
rs435063598	G	G	C/G	6	118328415	118328416	MI0011510	bta-mir-2453	+	118328387	118328465	30	bta-miR-2453	16
rs453614727	A	A	A/G	6	118328423	118328424	MI0011510	bta-mir-2453	+	118328387	118328465	38
rs475207478	T	T	A/T	6	118328427	118328428	MI0011510	bta-mir-2453	+	118328387	118328465	42
rs442249683	C	C	A/C	6	118328432	118328433	MI0011510	bta-mir-2453	+	118328387	118328465	47
rs463801724	G	G	A/G	6	118328436	118328437	MI0011510	bta-mir-2453	+	118328387	118328465	51
rs475664431	C	C	A/C	6	118328437	118328438	MI0011510	bta-mir-2453	+	118328387	118328465	52
rs439676192	A	A	A/C	6	118328438	118328439	MI0011510	bta-mir-2453	+	118328387	118328465	53
rs457962585	G	G	A/G	6	118328461	118328462	MI0011510	bta-mir-2453	+	118328387	118328465	76
rs479880796	G	G	C/G	6	118328463	118328464	MI0011510	bta-mir-2453	+	118328387	118328465	78
rs443007346	A	A	A/T	6	14162982	14162983	MI0009791	bta-mir-302a	+	14162972	14163041	12
rs459875800	G	G	A/G	6	14162985	14162986	MI0009791	bta-mir-302a	+	14162972	14163041	15
rs480215338	T	T	G/T	6	14162995	14162996	MI0009791	bta-mir-302a	+	14162972	14163041	25
rs444790613	T	T	G/T	6	14162996	14162997	MI0009791	bta-mir-302a	+	14162972	14163041	26
rs464930756	A	A	A/G	6	14163008	14163009	MI0009791	bta-mir-302a	+	14162972	14163041	38
rs481937675	T	T	A/T	6	14163022	14163023	MI0009791	bta-mir-302a	+	14162972	14163041	52	bta-miR-302a	5	inseed
rs435890218	A	A	A/G	6	14162599	14162600	MI0009794	bta-mir-302c	+	14162579	14162646	22
rs432282775	T	T	G/T	6	14163156	14163157	MI0009792	bta-mir-302d	+	14163149	14163218	9
rs451652910	A	A	A/C	6	14163161	14163162	MI0009792	bta-mir-302d	+	14163149	14163218	14
rs451366668	A	A	A/T	6	14163192	14163193	MI0009792	bta-mir-302d	+	14163149	14163218	45
rs436414148	A	A	A/C	7	39194948	39194949	MI0010480	bta-mir-1271	+	39194948	39195033	2
rs436812147	C	C	C/G	7	39194990	39194991	MI0010480	bta-mir-1271	+	39194948	39195033	44
rs469645595	T	T	C/T	7	62809331	62809332	MI0009743	bta-mir-143	+	62809304	62809404	29
rs435157919	G	G	G/T	7	62809332	62809333	MI0009743	bta-mir-143	+	62809304	62809404	30
rs455299315	C	C	C/G	7	62809400	62809401	MI0009743	bta-mir-143	+	62809304	62809404	98
rs478985812	T	T	C/T	7	21255399	21255400	MI0011514	bta-mir-1434	+	21255389	21255461	12	bta-miR-1434-5p	4	inseed
rs721677689	T	T	C/T	7	21255430	21255431	MI0011514	bta-mir-1434	+	21255389	21255461	43
rs475663404	C	C	C/T	7	62810740	62810741	MI0004756	bta-mir-145	+	62810733	62810820	9
rs444038276	T	T	C/T	7	62810742	62810743	MI0004756	bta-mir-145	+	62810733	62810820	11
rs460854786	A	A	A/C	7	62810744	62810745	MI0004756	bta-mir-145	+	62810733	62810820	13
rs481166833	G	G	C/G	7	62810747	62810748	MI0004756	bta-mir-145	+	62810733	62810820	16
rs446494721	C	C	A/C	7	62810749	62810750	MI0004756	bta-mir-145	+	62810733	62810820	18	bta-miR-145	1	inseed
rs459820837	C	C	C/T	7	62810757	62810758	MI0004756	bta-mir-145	+	62810733	62810820	26	bta-miR-145	9
rs479804914	G	G	A/G	7	62810761	62810762	MI0004756	bta-mir-145	+	62810733	62810820	30	bta-miR-145	13
rs445370177	C	C	C/T	7	62810766	62810767	MI0004756	bta-mir-145	+	62810733	62810820	35	bta-miR-145	18
rs465521971	T	T	A/T	7	62810782	62810783	MI0004756	bta-mir-145	+	62810733	62810820	51
rs436227479	A	A	A/G	7	74185049	74185050	MI0009746	bta-mir-146a	+	74185035	74185133	16
rs454761853	T	T	G/T	7	74185054	74185055	MI0009746	bta-mir-146a	+	74185035	74185133	21
rs452187603	G	G	C/G	7	74185055	74185056	MI0009746	bta-mir-146a	+	74185035	74185133	22	bta-miR-146a	0
rs133532692	G	G	C/G	7	63524540	63524541	MI0011520	bta-mir-1777b	-	63524522	63524601	61	bta-miR-1777b	16
rs801040216	G	G	A/G	7	63524550	63524551	MI0011520	bta-mir-1777b	-	63524522	63524601	51	bta-miR-1777b	6	inseed
rs439014293	G	G	G/T	7	12915073	12915074	MI0005032	bta-mir-181c	+	12915072	12915168	3
rs457574651	C	C	C/G	7	12915074	12915075	MI0005032	bta-mir-181c	+	12915072	12915168	4
rs475849265	A	A	A/G	7	12915076	12915077	MI0005032	bta-mir-181c	+	12915072	12915168	6
rs442904049	G	G	G/T	7	12915078	12915079	MI0005032	bta-mir-181c	+	12915072	12915168	8
rs461314375	G	G	C/G	7	12915079	12915080	MI0005032	bta-mir-181c	+	12915072	12915168	9
rs479842535	G	G	G/T	7	12915080	12915081	MI0005032	bta-mir-181c	+	12915072	12915168	10
rs440426472	T	T	G/T	7	12915082	12915083	MI0005032	bta-mir-181c	+	12915072	12915168	12
rs458669520	T	T	G/T	7	12915102	12915103	MI0005032	bta-mir-181c	+	12915072	12915168	32	bta-miR-181c	12
rs526242226	-	-	-/T	7	12915110	12915110	MI0005032	bta-mir-181c	+	12915072	12915168	39	bta-miR-181c	20
rs477158013	C	C	A/C	7	12915116	12915117	MI0005032	bta-mir-181c	+	12915072	12915168	46
rs518255176	C	C	-/C	7	12915119	12915120	MI0005032	bta-mir-181c	+	12915072	12915168	49
rs450552295	T	T	G/T	7	12915132	12915133	MI0005032	bta-mir-181c	+	12915072	12915168	62
rs462593796	C	C	C/G	7	12915133	12915134	MI0005032	bta-mir-181c	+	12915072	12915168	63
rs481125919	A	A	A/G	7	12915135	12915136	MI0005032	bta-mir-181c	+	12915072	12915168	65
rs448111013	T	T	G/T	7	12915144	12915145	MI0005032	bta-mir-181c	+	12915072	12915168	74
rs466712485	G	G	A/G/T	7	12915146	12915147	MI0005032	bta-mir-181c	+	12915072	12915168	76
rs433554209	A	A	A/G	7	12915147	12915148	MI0005032	bta-mir-181c	+	12915072	12915168	77
rs445702482	C	C	C/G	7	12915151	12915152	MI0005032	bta-mir-181c	+	12915072	12915168	81
rs465661308	G	G	A/G	7	12915152	12915153	MI0005032	bta-mir-181c	+	12915072	12915168	82
rs432644110	T	T	G/T	7	12915164	12915165	MI0005032	bta-mir-181c	+	12915072	12915168	94
rs457486947	C	C	C/G	7	12915166	12915167	MI0005032	bta-mir-181c	+	12915072	12915168	96
rs444428351	G	G	C/G	7	12915262	12915263	MI0009754	bta-mir-181d	+	12915238	12915350	26
rs462667473	A	A	A/T	7	12915265	12915266	MI0009754	bta-mir-181d	+	12915238	12915350	29
rs474967523	C	C	C/G	7	12915270	12915271	MI0009754	bta-mir-181d	+	12915238	12915350	34
rs441790598	A	A	A/C/G	7	12915272	12915273	MI0009754	bta-mir-181d	+	12915238	12915350	36	bta-miR-181d	0
rs460355881	T	T	C/T	7	12915276	12915277	MI0009754	bta-mir-181d	+	12915238	12915350	40	bta-miR-181d	4	inseed
rs478703839	T	T	G/T	7	12915282	12915283	MI0009754	bta-mir-181d	+	12915238	12915350	46	bta-miR-181d	10
rs439341683	G	G	G/T	7	12915292	12915293	MI0009754	bta-mir-181d	+	12915238	12915350	56	bta-miR-181d	20
rs136685615	A	A	G/T	7	12915313	12915314	MI0009754	bta-mir-181d	+	12915238	12915350	77
rs482601875	A	A	A/C	7	12915330	12915331	MI0009754	bta-mir-181d	+	12915238	12915350	94
rs449746717	T	T	G/T	7	12915332	12915333	MI0009754	bta-mir-181d	+	12915238	12915350	96
rs440529546	G	G	G/T	7	16508925	16508926	MI0009770	bta-mir-199a-2	-	16508926	16508996	71
rs460558928	C	C	C/G	7	16508931	16508932	MI0009770	bta-mir-199a-2	-	16508926	16508996	65	bta-miR-199a-3p	19
rs477423465	T	T	G/T	7	16508935	16508936	MI0009770	bta-mir-199a-2	-	16508926	16508996	61	bta-miR-199a-3p	15
rs439820718	G	G	G/T	7	16508936	16508937	MI0009770	bta-mir-199a-2	-	16508926	16508996	60	bta-miR-199a-3p	14
rs463088231	A	A	A/C	7	16508942	16508943	MI0009770	bta-mir-199a-2	-	16508926	16508996	54	bta-miR-199a-3p	8	inseed
rs483351105	T	T	G/T	7	16508949	16508950	MI0009770	bta-mir-199a-2	-	16508926	16508996	47	bta-miR-199a-3p	1	inseed
rs448053211	A	A	A/T	7	16508950	16508951	MI0009770	bta-mir-199a-2	-	16508926	16508996	46	bta-miR-199a-3p	0
rs468178538	C	C	C/T	7	16508951	16508952	MI0009770	bta-mir-199a-2	-	16508926	16508996	45
rs478730338	A	A	A/C	7	16508952	16508953	MI0009770	bta-mir-199a-2	-	16508926	16508996	44
rs447404151	A	A	A/C	7	16508960	16508961	MI0009770	bta-mir-199a-2	-	16508926	16508996	36
rs464324174	G	G	G/T	7	16508961	16508962	MI0009770	bta-mir-199a-2	-	16508926	16508996	35
rs432958657	C	C	A/C	7	16508964	16508965	MI0009770	bta-mir-199a-2	-	16508926	16508996	32
rs456385299	C	C	A/C	7	16508965	16508966	MI0009770	bta-mir-199a-2	-	16508926	16508996	31
rs470097803	T	T	G/T	7	16508967	16508968	MI0009770	bta-mir-199a-2	-	16508926	16508996	29
rs435521790	A	A	A/C	7	16508970	16508971	MI0009770	bta-mir-199a-2	-	16508926	16508996	26	bta-miR-199a-5p	21
rs454902989	C	C	C/G	7	16508971	16508972	MI0009770	bta-mir-199a-2	-	16508926	16508996	25	bta-miR-199a-5p	20
rs475037933	G	G	G/T	7	16508973	16508974	MI0009770	bta-mir-199a-2	-	16508926	16508996	23	bta-miR-199a-5p	18
rs440461652	G	G	C/G	7	16508974	16508975	MI0009770	bta-mir-199a-2	-	16508926	16508996	22	bta-miR-199a-5p	17
rs454086833	A	A	A/T	7	16508976	16508977	MI0009770	bta-mir-199a-2	-	16508926	16508996	20	bta-miR-199a-5p	15
rs470960780	G	G	C/G	7	16508981	16508982	MI0009770	bta-mir-199a-2	-	16508926	16508996	15	bta-miR-199a-5p	10
rs439759364	A	A	A/C	7	16508983	16508984	MI0009770	bta-mir-199a-2	-	16508926	16508996	13	bta-miR-199a-5p	8	inseed
rs463026768	T	T	G/T	7	16508987	16508988	MI0009770	bta-mir-199a-2	-	16508926	16508996	9	bta-miR-199a-5p	4	inseed
rs483302479	G	G	G/T	7	16508990	16508991	MI0009770	bta-mir-199a-2	-	16508926	16508996	6	bta-miR-199a-5p	1	inseed
rs442317299	T	T	A/T	7	16508991	16508992	MI0009770	bta-mir-199a-2	-	16508926	16508996	5	bta-miR-199a-5p	0
rs461729025	G	G	C/G	7	16508994	16508995	MI0009770	bta-mir-199a-2	-	16508926	16508996	2
rs442116679	G	G	G/T	7	60546391	60546392	MI0022317	bta-mir-2284y-7	+	60546374	60546450	19	bta-miR-2284y	7	inseed
rs109214042	T	T	C/T	7	96924919	96924920	MI0022341	bta-mir-2284z-7	-	96924889	96924965	46
rs521045076	CAAA	CAAA	-/CAAA	7	96924940	96924944	MI0022341	bta-mir-2284z-7	-	96924889	96924965	25	bta-miR-2284z	15
rs450002315	C	C	C/T	7	96924962	96924963	MI0022341	bta-mir-2284z-7	-	96924889	96924965	3
rs716561517	G	G	A/G	7	12981973	12981974	MI0005042	bta-mir-23a	-	12981970	12982042	69
rs456742200	T	T	A/T	7	12981999	12982000	MI0005042	bta-mir-23a	-	12981970	12982042	43
rs454226390	G	G	A/G	7	12982000	12982001	MI0005042	bta-mir-23a	-	12981970	12982042	42
rs472837897	T	T	G/T	7	12982001	12982002	MI0005042	bta-mir-23a	-	12981970	12982042	41
rs439724897	T	T	C/T	7	12982020	12982021	MI0005042	bta-mir-23a	-	12981970	12982042	22
rs448553645	G	G	G/T	7	12981664	12981665	MI0005053	bta-mir-24-2	-	12981642	12981713	49	bta-miR-24-3p	0
rs460568804	A	A	A/G	7	12981693	12981694	MI0005053	bta-mir-24-2	-	12981642	12981713	20
rs479182035	T	T	C/T	7	12981695	12981696	MI0005053	bta-mir-24-2	-	12981642	12981713	18
rs446019345	A	A	A/G	7	12981711	12981712	MI0005053	bta-mir-24-2	-	12981642	12981713	2
rs477805100	C	C	A/C	7	15917819	15917820	MI0011511	bta-mir-2454	-	15917819	15917890	71
rs449721776	G	G	G/T	7	15917828	15917829	MI0011511	bta-mir-2454	-	15917819	15917890	62	bta-miR-2454-3p	18
rs463443180	G	G	G/T	7	15917832	15917833	MI0011511	bta-mir-2454	-	15917819	15917890	58	bta-miR-2454-3p	14
rs480910227	G	G	A/G	7	15917835	15917836	MI0011511	bta-mir-2454	-	15917819	15917890	55	bta-miR-2454-3p	11
rs449490612	G	G	G/T	7	15917841	15917842	MI0011511	bta-mir-2454	-	15917819	15917890	49	bta-miR-2454-3p	5	inseed
rs466514710	G	G	G/T	7	15917852	15917853	MI0011511	bta-mir-2454	-	15917819	15917890	38
rs435088600	C	C	C/G	7	15917856	15917857	MI0011511	bta-mir-2454	-	15917819	15917890	34
rs445526538	G	G	C/G	7	15917870	15917871	MI0011511	bta-mir-2454	-	15917819	15917890	20	bta-miR-2454-5p	12
rs465345740	C	C	A/C	7	15917883	15917884	MI0011511	bta-mir-2454	-	15917819	15917890	7
rs437168763	C	C	A/C	7	15917885	15917886	MI0011511	bta-mir-2454	-	15917819	15917890	5
rs457405815	G	G	G/T	7	15917889	15917890	MI0011511	bta-mir-2454	-	15917819	15917890	1
rs433998800	C	C	A/C	7	17935950	17935951	MI0011512	bta-mir-2455	-	17935950	17936025	75
rs454039269	C	C	A/C	7	17935958	17935959	MI0011512	bta-mir-2455	-	17935950	17936025	67	bta-miR-2455	21
rs470948778	C	C	C/G	7	17935959	17935960	MI0011512	bta-mir-2455	-	17935950	17936025	66	bta-miR-2455	20
rs439622646	C	C	C/G	7	17935960	17935961	MI0011512	bta-mir-2455	-	17935950	17936025	65	bta-miR-2455	19
rs137716256	T	T	C/T	7	17935961	17935962	MI0011512	bta-mir-2455	-	17935950	17936025	64	bta-miR-2455	18
rs456176664	G	G	C/G	7	17935983	17935984	MI0011512	bta-mir-2455	-	17935950	17936025	42
rs476183900	T	T	C/T	7	17935985	17935986	MI0011512	bta-mir-2455	-	17935950	17936025	40
rs441908865	A	A	A/G	7	17935993	17935994	MI0011512	bta-mir-2455	-	17935950	17936025	32
rs462087121	A	A	A/T	7	17936008	17936009	MI0011512	bta-mir-2455	-	17935950	17936025	17
rs478929089	G	G	A/G	7	17936023	17936024	MI0011512	bta-mir-2455	-	17935950	17936025	2
rs472123559	C	C	C/G	7	21271940	21271941	MI0011515	bta-mir-2456	+	21271931	21272002	11
rs208980641	G	G	A/G	7	21271949	21271950	MI0011515	bta-mir-2456	+	21271931	21272002	20
rs525626025	C	C	A/C	7	21271977	21271978	MI0011515	bta-mir-2456	+	21271931	21272002	48	bta-miR-2456	2	inseed
rs455176960	T	T	A/T	7	21272001	21272002	MI0011515	bta-mir-2456	+	21271931	21272002	72
rs471464359	A	A	A/G	7	23425300	23425301	MI0011516	bta-mir-2457	-	23425297	23425367	67
rs432058323	G	G	G/T	7	23425318	23425319	MI0011516	bta-mir-2457	-	23425297	23425367	49	bta-miR-2457	4	inseed
rs453679558	A	A	A/T	7	23425320	23425321	MI0011516	bta-mir-2457	-	23425297	23425367	47	bta-miR-2457	2	inseed
rs472170120	G	G	C/G	7	23425323	23425324	MI0011516	bta-mir-2457	-	23425297	23425367	44
rs475195499	A	A	A/C/G	7	28718744	28718745	MI0011517	bta-mir-2458	-	28718743	28718809	65	bta-miR-2458	20
rs443881756	C	C	C/T	7	28718755	28718756	MI0011517	bta-mir-2458	-	28718743	28718809	54	bta-miR-2458	9
rs462580936	T	T	G/T	7	28718788	28718789	MI0011517	bta-mir-2458	-	28718743	28718809	21
rs476348887	T	T	A/T	7	28718789	28718790	MI0011517	bta-mir-2458	-	28718743	28718809	20
rs438355367	A	A	A/C	7	28718799	28718800	MI0011517	bta-mir-2458	-	28718743	28718809	10
rs440469735	A	A	A/C	7	51349706	51349707	MI0011518	bta-mir-2459	+	51349701	51349770	7
rs381407610	-	-	-/T	7	51349710	51349710	MI0011518	bta-mir-2459	+	51349701	51349770	10
rs724061424	C	C	C/T	7	51349725	51349726	MI0011518	bta-mir-2459	+	51349701	51349770	26
rs479024632	T	T	G/T	7	51349737	51349738	MI0011518	bta-mir-2459	+	51349701	51349770	38
rs462377858	G	G	C/G	7	55523567	55523568	MI0011519	bta-mir-2460	-	55523566	55523633	66
rs479133553	T	T	G/T	7	55523569	55523570	MI0011519	bta-mir-2460	-	55523566	55523633	64
rs447717827	T	T	G/T	7	55523599	55523600	MI0011519	bta-mir-2460	-	55523566	55523633	34
rs464646357	C	C	A/C	7	55523605	55523606	MI0011519	bta-mir-2460	-	55523566	55523633	28
rs478199642	C	C	C/G	7	55523609	55523610	MI0011519	bta-mir-2460	-	55523566	55523633	24	bta-miR-2460	19
rs450000780	C	C	A/C/G	7	55523614	55523615	MI0011519	bta-mir-2460	-	55523566	55523633	19	bta-miR-2460	14
rs469097067	C	C	C/G	7	55523617	55523618	MI0011519	bta-mir-2460	-	55523566	55523633	16	bta-miR-2460	11
rs437901944	A	A	A/T	7	55523619	55523620	MI0011519	bta-mir-2460	-	55523566	55523633	14	bta-miR-2460	9
rs454563996	C	C	C/G/T	7	55523630	55523631	MI0011519	bta-mir-2460	-	55523566	55523633	3
rs468363947	C	C	C/G	7	55523632	55523633	MI0011519	bta-mir-2460	-	55523566	55523633	1
rs481349289	G	G	G/T	7	63886933	63886934	MI0011521	bta-mir-2461	+	63886912	63886993	23	bta-miR-2461-5p	6	inseed
rs442176136	C	C	C/G	7	63886947	63886948	MI0011521	bta-mir-2461	+	63886912	63886993	37	bta-miR-2461-5p	20
rs463985894	G	G	G/T	7	63886968	63886969	MI0011521	bta-mir-2461	+	63886912	63886993	58	bta-miR-2461-3p	6	inseed
rs482533695	A	A	A/C	7	63886969	63886970	MI0011521	bta-mir-2461	+	63886912	63886993	59	bta-miR-2461-3p	7	inseed
rs446335491	T	T	G/T	7	63886976	63886977	MI0011521	bta-mir-2461	+	63886912	63886993	66	bta-miR-2461-3p	14
rs464903182	T	T	G/T	7	63886990	63886991	MI0011521	bta-mir-2461	+	63886912	63886993	80
rs476997777	C	C	C/T	7	63886992	63886993	MI0011521	bta-mir-2461	+	63886912	63886993	82
rs133596376	T	T	G/T	7	82645315	82645316	MI0011522	bta-mir-2462	+	82645310	82645378	7
rs522319649	G	G	A/G	7	82645317	82645318	MI0011522	bta-mir-2462	+	82645310	82645378	9
rs520387011	CCA	CCA	-/CCA	7	85233667	85233670	MI0011523	bta-mir-2463	-	85233615	85233685	18	bta-miR-2463	13
rs465996624	G	G	A/G	7	92746763	92746764	MI0011524	bta-mir-2464	+	92746709	92746778	56	bta-miR-2464-3p	11
rs456397259	T	T	A/T	7	110106821	110106822	MI0011525	bta-mir-2465	-	110106820	110106899	78
rs474923811	G	G	A/G	7	110106824	110106825	MI0011525	bta-mir-2465	-	110106820	110106899	75
rs441969099	T	T	C/T	7	110106825	110106826	MI0011525	bta-mir-2465	-	110106820	110106899	74
rs460084769	C	C	C/T	7	110106827	110106828	MI0011525	bta-mir-2465	-	110106820	110106899	72
rs478695853	C	C	C/T	7	110106830	110106831	MI0011525	bta-mir-2465	-	110106820	110106899	69
rs436830832	C	C	A/C	7	110106833	110106834	MI0011525	bta-mir-2465	-	110106820	110106899	66
rs457843768	G	G	A/C/G	7	110106836	110106837	MI0011525	bta-mir-2465	-	110106820	110106899	63
rs482985607	C	C	A/C	7	110106838	110106839	MI0011525	bta-mir-2465	-	110106820	110106899	61
rs450209301	T	T	A/T	7	110106840	110106841	MI0011525	bta-mir-2465	-	110106820	110106899	59
rs462253842	T	T	A/T	7	110106843	110106844	MI0011525	bta-mir-2465	-	110106820	110106899	56
rs480696748	G	G	A/G	7	110106845	110106846	MI0011525	bta-mir-2465	-	110106820	110106899	54
rs447925382	A	A	A/C	7	110106846	110106847	MI0011525	bta-mir-2465	-	110106820	110106899	53
rs466124812	G	G	C/G	7	110106847	110106848	MI0011525	bta-mir-2465	-	110106820	110106899	52
rs433174838	C	C	A/C	7	110106849	110106850	MI0011525	bta-mir-2465	-	110106820	110106899	50
rs445253134	G	G	A/G	7	110106851	110106852	MI0011525	bta-mir-2465	-	110106820	110106899	48
rs470314797	C	C	C/T	7	110106855	110106856	MI0011525	bta-mir-2465	-	110106820	110106899	44
rs437769755	A	A	A/C	7	110106861	110106862	MI0011525	bta-mir-2465	-	110106820	110106899	38
rs456308715	C	C	A/C	7	110106863	110106864	MI0011525	bta-mir-2465	-	110106820	110106899	36
rs474835858	T	T	C/T	7	110106865	110106866	MI0011525	bta-mir-2465	-	110106820	110106899	34	bta-miR-2465	22
rs800018372	C	C	C/G	7	110106866	110106867	MI0011525	bta-mir-2465	-	110106820	110106899	33	bta-miR-2465	21
rs435471369	C	C	A/C	7	110106867	110106868	MI0011525	bta-mir-2465	-	110106820	110106899	32	bta-miR-2465	20
rs454047139	T	T	G/T	7	110106878	110106879	MI0011525	bta-mir-2465	-	110106820	110106899	21	bta-miR-2465	9
rs472126948	T	T	G/T	7	110106880	110106881	MI0011525	bta-mir-2465	-	110106820	110106899	19	bta-miR-2465	7	inseed
rs475360122	C	C	C/G/T	7	12981795	12981796	MI0004746	bta-mir-27a	-	12981791	12981868	73
rs442166180	A	A	A/G	7	12981798	12981799	MI0004746	bta-mir-27a	-	12981791	12981868	70	bta-miR-27a-3p	17
rs460759488	C	C	A/C	7	12981800	12981801	MI0004746	bta-mir-27a	-	12981791	12981868	68	bta-miR-27a-3p	15
rs479094921	C	C	C/G	7	12981805	12981806	MI0004746	bta-mir-27a	-	12981791	12981868	63	bta-miR-27a-3p	10
rs439776379	T	T	A/C/T	7	12981809	12981810	MI0004746	bta-mir-27a	-	12981791	12981868	59	bta-miR-27a-3p	6	inseed
rs458108331	C	C	A/C	7	12981815	12981816	MI0004746	bta-mir-27a	-	12981791	12981868	53	bta-miR-27a-3p	0
rs483050432	A	A	A/G	7	12981816	12981817	MI0004746	bta-mir-27a	-	12981791	12981868	52
rs450078755	G	G	C/G/T	7	12981818	12981819	MI0004746	bta-mir-27a	-	12981791	12981868	50
rs468399328	A	A	A/G	7	12981819	12981820	MI0004746	bta-mir-27a	-	12981791	12981868	49
rs480572233	A	A	A/G	7	12981824	12981825	MI0004746	bta-mir-27a	-	12981791	12981868	44
rs447358972	C	C	C/G	7	12981831	12981832	MI0004746	bta-mir-27a	-	12981791	12981868	37
rs466013581	C	C	C/G	7	12981832	12981833	MI0004746	bta-mir-27a	-	12981791	12981868	36
rs432822761	T	T	C/T	7	12981833	12981834	MI0004746	bta-mir-27a	-	12981791	12981868	35
rs451342205	C	C	A/C	7	12981839	12981840	MI0004746	bta-mir-27a	-	12981791	12981868	29	bta-miR-27a-5p	16
rs469598597	T	T	G/T	7	12981847	12981848	MI0004746	bta-mir-27a	-	12981791	12981868	21	bta-miR-27a-5p	8	inseed
rs436715853	T	T	C/T	7	12981857	12981858	MI0004746	bta-mir-27a	-	12981791	12981868	11
rs454326158	C	C	A/C	7	16664640	16664641	MI0013055	bta-mir-2882	+	16664593	16664650	49
rs467350065	T	T	C/T	7	18379983	18379984	MI0011513	bta-mir-339b	-	18379980	18380037	54
rs481094525	A	A	A/C	7	18379993	18379994	MI0011513	bta-mir-339b	-	18379980	18380037	44
rs449536764	C	C	A/C	7	18379995	18379996	MI0011513	bta-mir-339b	-	18379980	18380037	42
rs466452020	A	A	A/G	7	18380001	18380002	MI0011513	bta-mir-339b	-	18379980	18380037	36
rs434933951	C	C	C/G	7	18380006	18380007	MI0011513	bta-mir-339b	-	18379980	18380037	31
rs451830742	A	A	A/C	7	18380010	18380011	MI0011513	bta-mir-339b	-	18379980	18380037	27
rs465293039	C	C	C/T	7	18380022	18380023	MI0011513	bta-mir-339b	-	18379980	18380037	15	bta-miR-339b	15
rs437209041	C	C	C/T	7	18380023	18380024	MI0011513	bta-mir-339b	-	18379980	18380037	14	bta-miR-339b	14
rs457387408	G	G	G/T	7	18380025	18380026	MI0011513	bta-mir-339b	-	18379980	18380037	12	bta-miR-339b	12
rs474201197	A	A	A/G	7	18380032	18380033	MI0011513	bta-mir-339b	-	18379980	18380037	5	bta-miR-339b	5	inseed
rs516289394	G	G	A/G	7	19075194	19075195	MI0031505	bta-mir-3432b	-	19075177	19075273	79
rs461644733	A	A	A/G	7	19075209	19075210	MI0031505	bta-mir-3432b	-	19075177	19075273	64
rs480099910	C	C	A/C	7	19075212	19075213	MI0031505	bta-mir-3432b	-	19075177	19075273	61
rs450524202	A	A	A/G	7	19075242	19075243	MI0031505	bta-mir-3432b	-	19075177	19075273	31	bta-miR-3432b	11
rs380636731	G	G	A/G	7	19075250	19075251	MI0031505	bta-mir-3432b	-	19075177	19075273	23	bta-miR-3432b	3	inseed
rs521318566	C	C	A/C	7	19075255	19075256	MI0031505	bta-mir-3432b	-	19075177	19075273	18
rs469198527	C	C	A/C	7	19075256	19075257	MI0031505	bta-mir-3432b	-	19075177	19075273	17
rs478093186	A	A	A/T	7	19075259	19075260	MI0031505	bta-mir-3432b	-	19075177	19075273	14
rs524892045	C	C	A/C	7	19075261	19075262	MI0031505	bta-mir-3432b	-	19075177	19075273	12
rs518349217	A	A	A/G	7	19075262	19075263	MI0031505	bta-mir-3432b	-	19075177	19075273	11
rs445088706	A	A	A/G	7	19075264	19075265	MI0031505	bta-mir-3432b	-	19075177	19075273	9
rs475123291	C	C	C/T	7	16508922	16508923	MI0015950	bta-mir-3604-1	+	16508922	16508999	2
rs440529546	G	G	G/T	7	16508925	16508926	MI0015950	bta-mir-3604-1	+	16508922	16508999	5
rs460558928	C	C	C/G	7	16508931	16508932	MI0015950	bta-mir-3604-1	+	16508922	16508999	11	bta-miR-3604	2	inseed
rs477423465	T	T	G/T	7	16508935	16508936	MI0015950	bta-mir-3604-1	+	16508922	16508999	15	bta-miR-3604	6	inseed
rs439820718	G	G	G/T	7	16508936	16508937	MI0015950	bta-mir-3604-1	+	16508922	16508999	16	bta-miR-3604	7	inseed
rs463088231	A	A	A/C	7	16508942	16508943	MI0015950	bta-mir-3604-1	+	16508922	16508999	22	bta-miR-3604	13
rs483351105	T	T	G/T	7	16508949	16508950	MI0015950	bta-mir-3604-1	+	16508922	16508999	29	bta-miR-3604	20
rs448053211	A	A	A/T	7	16508950	16508951	MI0015950	bta-mir-3604-1	+	16508922	16508999	30	bta-miR-3604	21
rs468178538	C	C	C/T	7	16508951	16508952	MI0015950	bta-mir-3604-1	+	16508922	16508999	31
rs478730338	A	A	A/C	7	16508952	16508953	MI0015950	bta-mir-3604-1	+	16508922	16508999	32
rs447404151	A	A	A/C	7	16508960	16508961	MI0015950	bta-mir-3604-1	+	16508922	16508999	40
rs464324174	G	G	G/T	7	16508961	16508962	MI0015950	bta-mir-3604-1	+	16508922	16508999	41
rs432958657	C	C	A/C	7	16508964	16508965	MI0015950	bta-mir-3604-1	+	16508922	16508999	44
rs456385299	C	C	A/C	7	16508965	16508966	MI0015950	bta-mir-3604-1	+	16508922	16508999	45
rs470097803	T	T	G/T	7	16508967	16508968	MI0015950	bta-mir-3604-1	+	16508922	16508999	47
rs435521790	A	A	A/C	7	16508970	16508971	MI0015950	bta-mir-3604-1	+	16508922	16508999	50
rs454902989	C	C	C/G	7	16508971	16508972	MI0015950	bta-mir-3604-1	+	16508922	16508999	51
rs475037933	G	G	G/T	7	16508973	16508974	MI0015950	bta-mir-3604-1	+	16508922	16508999	53
rs440461652	G	G	C/G	7	16508974	16508975	MI0015950	bta-mir-3604-1	+	16508922	16508999	54
rs454086833	A	A	A/T	7	16508976	16508977	MI0015950	bta-mir-3604-1	+	16508922	16508999	56
rs470960780	G	G	C/G	7	16508981	16508982	MI0015950	bta-mir-3604-1	+	16508922	16508999	61
rs439759364	A	A	A/C	7	16508983	16508984	MI0015950	bta-mir-3604-1	+	16508922	16508999	63
rs463026768	T	T	G/T	7	16508987	16508988	MI0015950	bta-mir-3604-1	+	16508922	16508999	67
rs483302479	G	G	G/T	7	16508990	16508991	MI0015950	bta-mir-3604-1	+	16508922	16508999	70
rs442317299	T	T	A/T	7	16508991	16508992	MI0015950	bta-mir-3604-1	+	16508922	16508999	71
rs461729025	G	G	C/G	7	16508994	16508995	MI0015950	bta-mir-3604-1	+	16508922	16508999	74
rs482040106	C	C	A/C	7	63067306	63067307	MI0009819	bta-mir-378-1	+	63067301	63067366	7
rs450613588	G	G	G/T	7	63067309	63067310	MI0009819	bta-mir-378-1	+	63067301	63067366	10
rs467259911	C	C	A/C	7	63067331	63067332	MI0009819	bta-mir-378-1	+	63067301	63067366	32
rs436051563	T	T	G/T	7	63067332	63067333	MI0009819	bta-mir-378-1	+	63067301	63067366	33
rs452934068	C	C	A/C	7	63067333	63067334	MI0009819	bta-mir-378-1	+	63067301	63067366	34
rs466392984	G	G	G/T	7	63067334	63067335	MI0009819	bta-mir-378-1	+	63067301	63067366	35
rs431995492	A	A	A/C	7	63067335	63067336	MI0009819	bta-mir-378-1	+	63067301	63067366	36
rs457372538	T	T	G/T	7	45882310	45882311	MI0021138	bta-mir-6120	+	45882305	45882375	7	bta-miR-6120-5p	3	inseed
rs209284124	A	A	A/G	7	45882329	45882330	MI0021138	bta-mir-6120	+	45882305	45882375	26
rs475800879	A	A	A/C	7	45882366	45882367	MI0021138	bta-mir-6120	+	45882305	45882375	63	bta-miR-6120-3p	21
rs443506317	G	G	G/T	7	45882370	45882371	MI0021138	bta-mir-6120	+	45882305	45882375	67
rs379514363	C	C	C/T	7	18970222	18970223	MI0022340	bta-mir-6535	-	18970183	18970255	33
rs480938143	A	A	A/C	7	20584209	20584210	MI0005056	bta-mir-7-3	-	20584157	20584238	29
rs450896821	C	C	C/G	7	20584210	20584211	MI0005056	bta-mir-7-3	-	20584157	20584238	28
rs383940441	C	C	C/T	7	20584226	20584227	MI0005056	bta-mir-7-3	-	20584157	20584238	12
rs523317527	A	A	-/A	7	83830852	83830853	MI0025196	bta-mir-7691	+	83830835	83830901	19	bta-miR-7691	14
rs450536075	T	T	C/T	7	83830855	83830856	MI0025196	bta-mir-7691	+	83830835	83830901	22	bta-miR-7691	17
rs383213272	-	-	-/T	7	83830869	83830869	MI0025196	bta-mir-7691	+	83830835	83830901	35
rs385414806	A	A	A/T	7	83830884	83830885	MI0025196	bta-mir-7691	+	83830835	83830901	51
rs380968447	A	A	A/G	7	6056841	6056842	MI0027424	bta-mir-8550	+	6056831	6056887	12	bta-miR-8550	10
rs452404636	A	A	A/C/G/T	7	6056857	6056858	MI0027424	bta-mir-8550	+	6056831	6056887	28
rs470597611	GCTGCGGCTCCCGG	GCTGCGGCTCCCGG	-/GCTGCGGCTCCCGG	7	6056858	6056872	MI0027424	bta-mir-8550	+	6056831	6056887	42
rs475696961	G	G	A/G	7	6056871	6056872	MI0027424	bta-mir-8550	+	6056831	6056887	42
rs133907827	T	T	C/T	7	6056883	6056884	MI0027424	bta-mir-8550	+	6056831	6056887	54
rs110808436	T	T	C/T	7	50687459	50687460	MI0009900	bta-mir-874	-	50687424	50687499	40
rs477968750	T	T	C/T	8	86887432	86887433	MI0005026	bta-let-7d	+	86887431	86887517	3
rs438929440	G	G	C/G	8	86887435	86887436	MI0005026	bta-let-7d	+	86887431	86887517	6
rs460589889	A	A	A/G	8	86887439	86887440	MI0005026	bta-let-7d	+	86887431	86887517	10	bta-let-7d	1	inseed
rs479067144	T	T	A/T	8	86887445	86887446	MI0005026	bta-let-7d	+	86887431	86887517	16	bta-let-7d	7	inseed
rs449539296	C	C	C/T	8	86887452	86887453	MI0005026	bta-let-7d	+	86887431	86887517	23	bta-let-7d	14
rs467594977	T	T	A/T	8	86887460	86887461	MI0005026	bta-let-7d	+	86887431	86887517	31
rs483126522	C	C	A/C	8	86887478	86887479	MI0005026	bta-let-7d	+	86887431	86887517	49
rs447450712	T	T	G/T	8	47259539	47259540	MI0005462	bta-mir-204	-	47259539	47259634	95
rs477851179	T	T	A/T	8	47259621	47259622	MI0005462	bta-mir-204	-	47259539	47259634	13
rs469842494	C	C	C/G	8	47259622	47259623	MI0005462	bta-mir-204	-	47259539	47259634	12
rs450392357	C	C	C/T	8	47259624	47259625	MI0005462	bta-mir-204	-	47259539	47259634	10
rs435765282	A	A	A/C	8	47259625	47259626	MI0005462	bta-mir-204	-	47259539	47259634	9
rs466102793	T	T	G/T	8	47259626	47259627	MI0005462	bta-mir-204	-	47259539	47259634	8
rs720384826	T	T	C/T	8	73610967	73610968	MI0025543	bta-mir-2285ae	+	73610957	73611017	12	bta-miR-2285ae	10
rs520916196	G	G	A/G	8	46941391	46941392	MI0021132	bta-mir-2285i	+	46941385	46941462	8
rs516493471	A	A	A/G	8	46941432	46941433	MI0021132	bta-mir-2285i	+	46941385	46941462	49
rs378202959	C	C	C/T	8	46941437	46941438	MI0021132	bta-mir-2285i	+	46941385	46941462	54	bta-miR-2285i	4	inseed
rs383036371	G	G	A/G	8	13102615	13102616	MI0022309	bta-mir-2285m-5	+	13102606	13102686	11
rs454415538	G	G	G/T	8	102208756	102208757	MI0022310	bta-mir-2285n-5	-	102208750	102208830	74
rs459763601	T	T	G/T	8	102208776	102208777	MI0022310	bta-mir-2285n-5	-	102208750	102208830	54	bta-miR-2285n	5	inseed
rs479858156	A	A	A/C	8	102208805	102208806	MI0022310	bta-mir-2285n-5	-	102208750	102208830	25
rs474416693	G	G	G/T	8	102208817	102208818	MI0022310	bta-mir-2285n-5	-	102208750	102208830	13
rs438054635	T	T	G/T	8	83009636	83009637	MI0005066	bta-mir-23b	+	83009615	83009674	23
rs454878841	G	G	G/T	8	83009659	83009660	MI0005066	bta-mir-23b	+	83009615	83009674	46	bta-miR-23b-3p	7	inseed
rs382592390	G	G	A/G	8	74374396	74374397	MI0011535	bta-mir-2404-2	-	74374393	74374459	63
rs134122212	G	G	G/T	8	74374401	74374402	MI0011535	bta-mir-2404-2	-	74374393	74374459	58
rs452348002	T	T	G/T	8	74374402	74374403	MI0011535	bta-mir-2404-2	-	74374393	74374459	57
rs134628189	C	C	C/T	8	74374403	74374404	MI0011535	bta-mir-2404-2	-	74374393	74374459	56
rs469240841	T	T	C/T	8	74374406	74374407	MI0011535	bta-mir-2404-2	-	74374393	74374459	53
rs137725146	A	A	A/C	8	74374410	74374411	MI0011535	bta-mir-2404-2	-	74374393	74374459	49
rs437884136	G	G	G/T	8	74374421	74374422	MI0011535	bta-mir-2404-2	-	74374393	74374459	38
rs477713131	C	C	C/T	8	74374457	74374458	MI0011535	bta-mir-2404-2	-	74374393	74374459	2	bta-miR-2404	0
rs717619619	A	A	A/G	8	74374458	74374459	MI0011535	bta-mir-2404-2	-	74374393	74374459	1
rs439039274	T	T	C/T	8	907846	907847	MI0011526	bta-mir-2466	+	907842	907899	6	bta-miR-2466-5p	4	inseed
rs457487498	C	C	A/C	8	907847	907848	MI0011526	bta-mir-2466	+	907842	907899	7	bta-miR-2466-5p	5	inseed
rs476035710	C	C	C/G	8	907848	907849	MI0011526	bta-mir-2466	+	907842	907899	8	bta-miR-2466-5p	6	inseed
rs715340395	G	G	C/G	8	907849	907850	MI0011526	bta-mir-2466	+	907842	907899	9	bta-miR-2466-5p	7	inseed
rs442974936	T	T	A/T	8	907851	907852	MI0011526	bta-mir-2466	+	907842	907899	11	bta-miR-2466-5p	9
rs461441495	G	G	C/G	8	907853	907854	MI0011526	bta-mir-2466	+	907842	907899	13	bta-miR-2466-5p	11
rs479851139	T	T	G/T	8	907861	907862	MI0011526	bta-mir-2466	+	907842	907899	21	bta-miR-2466-5p	19
rs440445735	T	T	G/T	8	907869	907870	MI0011526	bta-mir-2466	+	907842	907899	29
rs719879221	A	A	A/C	8	907870	907871	MI0011526	bta-mir-2466	+	907842	907899	30
rs458905465	T	T	G/T	8	907873	907874	MI0011526	bta-mir-2466	+	907842	907899	33
rs478176512	C	C	A/C	8	907876	907877	MI0011526	bta-mir-2466	+	907842	907899	36
rs445096547	C	C	A/C	8	907882	907883	MI0011526	bta-mir-2466	+	907842	907899	42	bta-miR-2466-3p	4	inseed
rs452826650	C	C	C/G	8	1172021	1172022	MI0011527	bta-mir-2467	-	1172021	1172099	78
rs471314148	G	G	A/G	8	1172033	1172034	MI0011527	bta-mir-2467	-	1172021	1172099	66	bta-miR-2467-3p	21
rs443979083	G	G	G/T	8	1172048	1172049	MI0011527	bta-mir-2467	-	1172021	1172099	51	bta-miR-2467-3p	6	inseed
rs462529867	C	C	C/G	8	1172051	1172052	MI0011527	bta-mir-2467	-	1172021	1172099	48	bta-miR-2467-3p	3	inseed
rs474685823	T	T	A/T	8	1172052	1172053	MI0011527	bta-mir-2467	-	1172021	1172099	47	bta-miR-2467-3p	2	inseed
rs441649308	C	C	C/T	8	1172053	1172054	MI0011527	bta-mir-2467	-	1172021	1172099	46	bta-miR-2467-3p	1	inseed
rs460102874	A	A	A/G	8	1172057	1172058	MI0011527	bta-mir-2467	-	1172021	1172099	42
rs109804327	A	A	A/G	8	1172063	1172064	MI0011527	bta-mir-2467	-	1172021	1172099	36
rs109063650	A	A	A/G	8	1172075	1172076	MI0011527	bta-mir-2467	-	1172021	1172099	24	bta-miR-2467-5p	15
rs443072554	T	T	C/T	8	5672156	5672157	MI0011528	bta-mir-2468	+	5672116	5672188	42
rs461552449	T	T	C/T	8	5672166	5672167	MI0011528	bta-mir-2468	+	5672116	5672188	52
rs480049358	G	G	G/T	8	5672185	5672186	MI0011528	bta-mir-2468	+	5672116	5672188	71
rs440092990	T	T	C/T	8	5672186	5672187	MI0011528	bta-mir-2468	+	5672116	5672188	72
rs456085678	G	G	G/T	8	11390433	11390434	MI0011529	bta-mir-2469	-	11390418	11390484	51
rs136484095	C	C	C/G	8	11390438	11390439	MI0011529	bta-mir-2469	-	11390418	11390484	46
rs441731917	T	T	C/T	8	11390444	11390445	MI0011529	bta-mir-2469	-	11390418	11390484	40
rs133952192	C	C	C/G	8	11390454	11390455	MI0011529	bta-mir-2469	-	11390418	11390484	30
rs716180992	G	G	A/G	8	40562589	40562590	MI0011531	bta-mir-2471	+	40562531	40562600	60	bta-miR-2471-3p	12
rs471615164	T	T	A/T	8	62550691	62550692	MI0011532	bta-mir-2472	-	62550679	62550749	58	bta-miR-2472	13
rs445171142	T	T	G/T	8	62566688	62566689	MI0011533	bta-mir-2473	-	62566671	62566742	54	bta-miR-2473	9
rs472901824	G	G	G/T	8	62566703	62566704	MI0011533	bta-mir-2473	-	62566671	62566742	39
rs478912838	G	G	C/G	8	62566720	62566721	MI0011533	bta-mir-2473	-	62566671	62566742	22
rs467353707	A	A	A/C	8	62566729	62566730	MI0011533	bta-mir-2473	-	62566671	62566742	13
rs451469400	G	G	C/G	8	62600154	62600155	MI0011534	bta-mir-2474	-	62600141	62600199	45	bta-miR-2474	9
rs433703933	C	C	A/C	8	62600171	62600172	MI0011534	bta-mir-2474	-	62600141	62600199	28
rs473947026	C	C	C/T	8	62600185	62600186	MI0011534	bta-mir-2474	-	62600141	62600199	14
rs715627603	-	-	-/A	8	83008972	83008972	MI0011536	bta-mir-2475	+	83008954	83009024	19
rs720222230	C	C	A/C	8	83008972	83008973	MI0011536	bta-mir-2475	+	83008954	83009024	20
rs461540803	G	G	C/G	8	83009833	83009834	MI0004760	bta-mir-27b	+	83009823	83009919	12
rs481542385	C	C	C/T	8	83009861	83009862	MI0004760	bta-mir-27b	+	83009823	83009919	40
rs447125662	T	T	A/T	8	83009872	83009873	MI0004760	bta-mir-27b	+	83009823	83009919	51
rs467272614	G	G	A/G	8	83009876	83009877	MI0004760	bta-mir-27b	+	83009823	83009919	55
rs477698446	T	T	C/T	8	83009878	83009879	MI0004760	bta-mir-27b	+	83009823	83009919	57
rs446225400	A	A	A/C	8	83009894	83009895	MI0004760	bta-mir-27b	+	83009823	83009919	73	bta-miR-27b	11
rs469481461	T	T	A/T	8	83009898	83009899	MI0004760	bta-mir-27b	+	83009823	83009919	77	bta-miR-27b	15
rs438067156	G	G	G/T	8	83009907	83009908	MI0004760	bta-mir-27b	+	83009823	83009919	86
rs454938256	G	G	G/T	8	83009910	83009911	MI0004760	bta-mir-27b	+	83009823	83009919	89
rs468542417	T	T	C/T	8	83009917	83009918	MI0004760	bta-mir-27b	+	83009823	83009919	96
rs433942328	G	G	A/G	8	83009918	83009919	MI0004760	bta-mir-27b	+	83009823	83009919	97
rs799193030	T	T	-/T	8	74354020	74354021	MI0013073	bta-mir-2898	+	74353978	74354054	44
rs461681105	G	G	G/T	8	74354030	74354031	MI0013073	bta-mir-2898	+	74353978	74354054	54	bta-miR-2898	3	inseed
rs717893332	C	C	C/T	8	74354038	74354039	MI0013073	bta-mir-2898	+	74353978	74354054	62	bta-miR-2898	11
rs379474600	G	G	A/G	8	74354040	74354041	MI0013073	bta-mir-2898	+	74353978	74354054	64	bta-miR-2898	13
rs722433481	C	C	C/G	8	74354044	74354045	MI0013073	bta-mir-2898	+	74353978	74354054	68	bta-miR-2898	17
rs444345061	G	G	A/G	8	22534851	22534852	MI0004762	bta-mir-31	+	22534797	22534890	56
rs471848067	A	A	A/G	8	22534868	22534869	MI0004762	bta-mir-31	+	22534797	22534890	73
rs460528464	C	C	C/T	8	22534880	22534881	MI0004762	bta-mir-31	+	22534797	22534890	85
rs798867080	C	C	C/T	8	22534888	22534889	MI0004762	bta-mir-31	+	22534797	22534890	93
rs449424752	T	T	G/T	8	100305164	100305165	MI0009796	bta-mir-32	-	100305160	100305229	65
rs463245874	T	T	G/T	8	100305166	100305167	MI0009796	bta-mir-32	-	100305160	100305229	63
rs483315720	C	C	C/G	8	100305167	100305168	MI0009796	bta-mir-32	-	100305160	100305229	62
rs377978899	T	T	C/T	8	100305173	100305174	MI0009796	bta-mir-32	-	100305160	100305229	56
rs479623734	T	T	C/T	8	100305181	100305182	MI0009796	bta-mir-32	-	100305160	100305229	48
rs445581535	G	G	C/G	8	100305190	100305191	MI0009796	bta-mir-32	-	100305160	100305229	39
rs464105595	C	C	A/C	8	100305192	100305193	MI0009796	bta-mir-32	-	100305160	100305229	37
rs477841043	C	C	C/T	8	100305219	100305220	MI0009796	bta-mir-32	-	100305160	100305229	10	bta-miR-32	5	inseed
rs453363074	C	C	A/C	8	70060402	70060403	MI0012211	bta-mir-320a-1	-	70060384	70060465	63	bta-miR-320a	8	inseed
rs438933190	A	A	A/C	8	70060403	70060404	MI0012211	bta-mir-320a-1	-	70060384	70060465	62	bta-miR-320a	7	inseed
rs449787609	C	C	C/T	8	105147048	105147049	MI0005049	bta-mir-455	+	105147047	105147135	3
rs469828275	C	C	A/C	8	105147049	105147050	MI0005049	bta-mir-455	+	105147047	105147135	4
rs524854167	-	-	-/TC	8	105147051	105147051	MI0005049	bta-mir-455	+	105147047	105147135	5
rs431933289	G	G	G/T	8	105147051	105147052	MI0005049	bta-mir-455	+	105147047	105147135	6
rs452788856	T	T	G/T	8	105147055	105147056	MI0005049	bta-mir-455	+	105147047	105147135	10
rs798414597	G	G	A/G	8	105147056	105147057	MI0005049	bta-mir-455	+	105147047	105147135	11
rs466384546	G	G	G/T	8	105147059	105147060	MI0005049	bta-mir-455	+	105147047	105147135	14
rs434956676	T	T	G/T	8	105147061	105147062	MI0005049	bta-mir-455	+	105147047	105147135	16
rs455024342	G	G	A/G	8	105147082	105147083	MI0005049	bta-mir-455	+	105147047	105147135	37	bta-miR-455-5p	20
rs475001732	C	C	A/C	8	105147093	105147094	MI0005049	bta-mir-455	+	105147047	105147135	48
rs443728805	A	A	A/T	8	105147097	105147098	MI0005049	bta-mir-455	+	105147047	105147135	52
rs457340111	C	C	C/G	8	105147100	105147101	MI0005049	bta-mir-455	+	105147047	105147135	55	bta-miR-455-3p	0
rs471021037	A	A	A/T	8	105147101	105147102	MI0005049	bta-mir-455	+	105147047	105147135	56	bta-miR-455-3p	1	inseed
rs439543657	A	A	A/C	8	105147114	105147115	MI0005049	bta-mir-455	+	105147047	105147135	69	bta-miR-455-3p	14
rs458850280	T	T	C/T	8	105147120	105147121	MI0005049	bta-mir-455	+	105147047	105147135	75	bta-miR-455-3p	20
rs478952074	T	T	G/T	8	105147121	105147122	MI0005049	bta-mir-455	+	105147047	105147135	76	bta-miR-455-3p	21
rs441132336	G	G	G/T	8	105147129	105147130	MI0005049	bta-mir-455	+	105147047	105147135	84
rs446079554	C	C	C/G	8	23661691	23661692	MI0009846	bta-mir-491	-	23661686	23661769	78
rs472636401	G	G	G/T	8	78575532	78575533	MI0010462	bta-mir-7-2	-	78575531	78575639	107
rs441234736	A	A	A/G	8	78575534	78575535	MI0010462	bta-mir-7-2	-	78575531	78575639	105
rs452075548	A	A	A/C	8	78575540	78575541	MI0010462	bta-mir-7-2	-	78575531	78575639	99
rs472068473	C	C	C/G	8	78575558	78575559	MI0010462	bta-mir-7-2	-	78575531	78575639	81
rs443881340	T	T	G/T	8	78575575	78575576	MI0010462	bta-mir-7-2	-	78575531	78575639	64
rs463969108	C	C	A/C	8	78575604	78575605	MI0010462	bta-mir-7-2	-	78575531	78575639	35	bta-miR-7	13
rs480848861	T	T	C/T	8	78575610	78575611	MI0010462	bta-mir-7-2	-	78575531	78575639	29	bta-miR-7	7	inseed
rs526293835	T	T	A/T	8	102957165	102957166	MI0025540	bta-mir-7863	+	102957141	102957197	26
rs379892150	G	G	G/T	8	102957174	102957175	MI0025540	bta-mir-7863	+	102957141	102957197	35
rs447147582	A	A	A/G	8	102957185	102957186	MI0025540	bta-mir-7863	+	102957141	102957197	46
rs432123294	T	T	A/T	8	15159560	15159561	MI0009899	bta-mir-873	+	15159560	15159636	2
rs469207506	G	G	G/T	8	15159561	15159562	MI0009899	bta-mir-873	+	15159560	15159636	3
rs457260777	T	T	C/T	8	15159562	15159563	MI0009899	bta-mir-873	+	15159560	15159636	4
rs436455255	G	G	G/T	8	15159563	15159564	MI0009899	bta-mir-873	+	15159560	15159636	5
rs473605898	A	A	A/C	8	15159628	15159629	MI0009899	bta-mir-873	+	15159560	15159636	70
rs460255438	C	C	A/C	8	15183292	15183293	MI0009902	bta-mir-876	+	15183224	15183304	70
rs518092330	-	-	-/A	9	25474387	25474387	MI0011538	bta-mir-2284o	+	25474384	25474444	4
rs460143302	G	G	G/T	9	25474394	25474395	MI0011538	bta-mir-2284o	+	25474384	25474444	12	bta-miR-2284o	6	inseed
rs521989148	G	G	A/G	9	25474398	25474399	MI0011538	bta-mir-2284o	+	25474384	25474444	16	bta-miR-2284o	10
rs476988784	G	G	G/T	9	25474400	25474401	MI0011538	bta-mir-2284o	+	25474384	25474444	18	bta-miR-2284o	12
rs797709878	A	A	A/G	9	25474408	25474409	MI0011538	bta-mir-2284o	+	25474384	25474444	26
rs526979518	T	T	C/T	9	25474409	25474410	MI0011538	bta-mir-2284o	+	25474384	25474444	27
rs207677665	C	C	C/T	9	25474429	25474430	MI0011538	bta-mir-2284o	+	25474384	25474444	47
rs462639155	G	G	G/T	9	25474440	25474441	MI0011538	bta-mir-2284o	+	25474384	25474444	58
rs483291463	A	A	A/T	9	25474443	25474444	MI0011538	bta-mir-2284o	+	25474384	25474444	61
rs800950698	G	G	G/T	9	89564120	89564121	MI0021127	bta-mir-2285e-2	+	89564117	89564189	5
rs515904678	G	G	C/G	9	89564133	89564134	MI0021127	bta-mir-2285e-2	+	89564117	89564189	18
rs520963854	A	A	A/C	9	89564150	89564151	MI0021127	bta-mir-2285e-2	+	89564117	89564189	35
rs516321457	T	T	C/T	9	89564168	89564169	MI0021127	bta-mir-2285e-2	+	89564117	89564189	53	bta-miR-2285e	4	inseed
rs720984795	G	G	A/G	9	26303378	26303379	MI0011539	bta-mir-2477	+	26303342	26303413	38
rs451580359	A	A	A/C	9	26303393	26303394	MI0011539	bta-mir-2477	+	26303342	26303413	53	bta-miR-2477	10
rs470990396	G	G	A/G	9	26303404	26303405	MI0011539	bta-mir-2477	+	26303342	26303413	64	bta-miR-2477	21
rs473771097	T	T	A/T	9	28046287	28046288	MI0011540	bta-mir-2478	-	28046280	28046356	69
rs443113358	T	T	G/T	9	28046294	28046295	MI0011540	bta-mir-2478	-	28046280	28046356	62	bta-miR-2478	17
rs453497992	A	A	A/G	9	28046300	28046301	MI0011540	bta-mir-2478	-	28046280	28046356	56	bta-miR-2478	11
rs473492357	C	C	C/T	9	28046318	28046319	MI0011540	bta-mir-2478	-	28046280	28046356	38
rs516144574	G	G	A/G	9	37506010	37506011	MI0011541	bta-mir-2479	+	37505989	37506061	23	bta-miR-2479	9
rs472245193	T	T	A/T	9	37506026	37506027	MI0011541	bta-mir-2479	+	37505989	37506061	39
rs440732864	G	G	G/T	9	91352145	91352146	MI0011542	bta-mir-2480	-	91352115	91352182	37
rs798282552	A	A	A/G	9	91352164	91352165	MI0011542	bta-mir-2480	-	91352115	91352182	18	bta-miR-2480	10
rs459203005	C	C	C/T	9	91352179	91352180	MI0011542	bta-mir-2480	-	91352115	91352182	3
rs521483209	C	C	C/T	9	95289968	95289969	MI0011543	bta-mir-2481	+	95289915	95289978	55
rs133063773	G	G	G/T	9	95289969	95289970	MI0011543	bta-mir-2481	+	95289915	95289978	56
rs134794253	C	C	C/T	9	95289973	95289974	MI0011543	bta-mir-2481	+	95289915	95289978	60
rs717009481	G	G	A/G	9	95289974	95289975	MI0011543	bta-mir-2481	+	95289915	95289978	61
rs378857803	C	C	C/T	9	99628187	99628188	MI0011544	bta-mir-2482	-	99628169	99628245	58	bta-miR-2482	16
rs799218948	G	G	A/G	9	99628188	99628189	MI0011544	bta-mir-2482	-	99628169	99628245	57	bta-miR-2482	15
rs134036560	T	T	C/T	9	61758654	61758655	MI0013079	bta-mir-2903	+	61758630	61758717	26	bta-miR-2903	7	inseed
rs433818484	A	A	A/C	9	10768282	10768283	MI0005054	bta-mir-30a	-	10768281	10768347	65
rs452200761	C	C	C/G	9	10768284	10768285	MI0005054	bta-mir-30a	-	10768281	10768347	63
rs470556249	C	C	C/T	9	10768287	10768288	MI0005054	bta-mir-30a	-	10768281	10768347	60
rs438932932	C	C	A/C	9	10768291	10768292	MI0005054	bta-mir-30a	-	10768281	10768347	56
rs463810403	A	A	A/C	9	10768292	10768293	MI0005054	bta-mir-30a	-	10768281	10768347	55
rs475886499	T	T	A/C/T	9	10768293	10768294	MI0005054	bta-mir-30a	-	10768281	10768347	54
rs442773242	C	C	A/C	9	10768294	10768295	MI0005054	bta-mir-30a	-	10768281	10768347	53
rs721740521	T	T	C/T	9	10768307	10768308	MI0005054	bta-mir-30a	-	10768281	10768347	40
rs526243633	C	C	C/T	9	10768313	10768314	MI0005054	bta-mir-30a	-	10768281	10768347	34
rs461320897	A	A	A/T	9	10768334	10768335	MI0005054	bta-mir-30a	-	10768281	10768347	13	bta-miR-30a-5p	12
rs480129889	T	T	G/T	9	10768340	10768341	MI0005054	bta-mir-30a	-	10768281	10768347	7	bta-miR-30a-5p	6	inseed
rs476368333	A	A	A/G	9	10730943	10730944	MI0009795	bta-mir-30f	-	10730929	10731012	69
rs438112093	A	A	A/T	9	10730944	10730945	MI0009795	bta-mir-30f	-	10730929	10731012	68
rs456583600	G	G	C/G	9	10730971	10730972	MI0009795	bta-mir-30f	-	10730929	10731012	41
rs475081978	A	A	A/C	9	10730973	10730974	MI0009795	bta-mir-30f	-	10730929	10731012	39
rs441986928	G	G	G/T	9	10730981	10730982	MI0009795	bta-mir-30f	-	10730929	10731012	31	bta-miR-30f	18
rs454448368	G	G	G/T	9	10730992	10730993	MI0009795	bta-mir-30f	-	10730929	10731012	20	bta-miR-30f	7	inseed
rs472855289	T	T	C/T	9	10731010	10731011	MI0009795	bta-mir-30f	-	10730929	10731012	2
rs476057878	T	T	G/T	9	39435257	39435258	MI0022342	bta-mir-6536-1	+	39435257	39435337	2
rs476057878	T	T	G/T	9	39435257	39435258	MI0022344	bta-mir-6536-2	-	39435257	39435336	79
rs436331164	T	T	A/T	9	61455938	61455939	MI0025537	bta-mir-7862	-	61455917	61455979	41
rs468902155	A	A	A/T	9	61455949	61455950	MI0025537	bta-mir-7862	-	61455917	61455979	30
rs520834664	A	A	A/G	10	58120483	58120484	MI0010483	bta-mir-1248-2	+	58120391	58120495	94
rs457302979	T	T	C/T	10	65243423	65243424	MI0009747	bta-mir-147	-	65243378	65243457	34
rs474330482	A	A	A/T	10	65243448	65243449	MI0009747	bta-mir-147	-	65243378	65243457	9
rs437996939	T	T	A/T	10	47321095	47321096	MI0009762	bta-mir-190a	-	47321061	47321145	50
rs382667897	T	T	C/T	10	47321115	47321116	MI0009762	bta-mir-190a	-	47321061	47321145	30	bta-miR-190a	16
rs475153554	T	T	G/T	10	47321119	47321120	MI0009762	bta-mir-190a	-	47321061	47321145	26	bta-miR-190a	12
rs442167232	C	C	C/T	10	47321124	47321125	MI0009762	bta-mir-190a	-	47321061	47321145	21	bta-miR-190a	7	inseed
rs460322325	G	G	A/G	10	47321138	47321139	MI0009762	bta-mir-190a	-	47321061	47321145	7
rs523158140	C	C	-/C	10	47321143	47321144	MI0009762	bta-mir-190a	-	47321061	47321145	2
rs435519207	A	A	A/C	10	21369598	21369599	MI0009773	bta-mir-208a	+	21369597	21369667	3
rs450597887	T	T	G/T	10	21369609	21369610	MI0009773	bta-mir-208a	+	21369597	21369667	14
rs469200080	G	G	C/G	10	21369618	21369619	MI0009773	bta-mir-208a	+	21369597	21369667	23
rs432829754	T	T	G/T	10	21369620	21369621	MI0009773	bta-mir-208a	+	21369597	21369667	25
rs451388058	A	A	A/T	10	21369624	21369625	MI0009773	bta-mir-208a	+	21369597	21369667	29
rs473115434	T	T	G/T	10	21369627	21369628	MI0009773	bta-mir-208a	+	21369597	21369667	32
rs433529602	A	A	A/G	10	21369652	21369653	MI0009773	bta-mir-208a	+	21369597	21369667	57	bta-miR-208a	12
rs455364701	G	G	C/G/T	10	21369659	21369660	MI0009773	bta-mir-208a	+	21369597	21369667	64	bta-miR-208a	19
rs475303571	T	T	A/T	10	21369660	21369661	MI0009773	bta-mir-208a	+	21369597	21369667	65	bta-miR-208a	20
rs442335235	C	C	C/G	10	21369665	21369666	MI0009773	bta-mir-208a	+	21369597	21369667	70
rs466078442	C	C	A/C	10	21340626	21340627	MI0009774	bta-mir-208b	+	21340622	21340698	6
rs436325199	A	A	A/G	10	21340627	21340628	MI0009774	bta-mir-208b	+	21340622	21340698	7
rs454693927	A	A	A/T	10	21340632	21340633	MI0009774	bta-mir-208b	+	21340622	21340698	12
rs476441637	T	T	G/T	10	21340636	21340637	MI0009774	bta-mir-208b	+	21340622	21340698	16
rs477321441	C	C	C/T	10	21340645	21340646	MI0009774	bta-mir-208b	+	21340622	21340698	25
rs437011109	C	C	C/G	10	21340660	21340661	MI0009774	bta-mir-208b	+	21340622	21340698	40
rs452191983	T	T	C/T	10	21340683	21340684	MI0009774	bta-mir-208b	+	21340622	21340698	63	bta-miR-208b	16
rs445975008	T	T	C/T	10	21340685	21340686	MI0009774	bta-mir-208b	+	21340622	21340698	65	bta-miR-208b	18
rs470689875	A	A	A/C	10	21340691	21340692	MI0009774	bta-mir-208b	+	21340622	21340698	71
rs723619087	CAAA	CAAA	-/CAAA	10	9092035	9092039	MI0022320	bta-mir-2284z-1	-	9091982	9092060	25	bta-miR-2284z	15
rs798017555	A	A	A/G	10	9092059	9092060	MI0022320	bta-mir-2284z-1	-	9091982	9092060	1
rs431927661	G	G	G/T	10	30500498	30500499	MI0025184	bta-mir-2285g-2	+	30500492	30500569	8
rs719200654	C	C	C/T	10	30500500	30500501	MI0025184	bta-mir-2285g-2	+	30500492	30500569	10
rs456362245	A	A	A/C	10	30500526	30500527	MI0025184	bta-mir-2285g-2	+	30500492	30500569	36
rs136129862	A	A	A/G	10	30500529	30500530	MI0025184	bta-mir-2285g-2	+	30500492	30500569	39
rs444533175	T	T	A/T	10	30500530	30500531	MI0025184	bta-mir-2285g-2	+	30500492	30500569	40
rs458196242	C	C	A/C	10	30500542	30500543	MI0025184	bta-mir-2285g-2	+	30500492	30500569	52	bta-miR-2285g	2	inseed
rs471813993	C	C	A/C	10	30500548	30500549	MI0025184	bta-mir-2285g-2	+	30500492	30500569	58	bta-miR-2285g	8	inseed
rs440462126	A	A	A/G	10	30500549	30500550	MI0025184	bta-mir-2285g-2	+	30500492	30500569	59	bta-miR-2285g	9
rs460516878	G	G	A/G/T	10	30500551	30500552	MI0025184	bta-mir-2285g-2	+	30500492	30500569	61	bta-miR-2285g	11
rs480989467	C	C	A/C	10	30500552	30500553	MI0025184	bta-mir-2285g-2	+	30500492	30500569	62	bta-miR-2285g	12
rs443092119	G	G	G/T	10	30500558	30500559	MI0025184	bta-mir-2285g-2	+	30500492	30500569	68	bta-miR-2285g	18
rs109467282	A	A	A/G	10	30500563	30500564	MI0025184	bta-mir-2285g-2	+	30500492	30500569	73
rs483241785	C	C	C/G	10	30500566	30500567	MI0025184	bta-mir-2285g-2	+	30500492	30500569	76
rs444923874	G	G	A/G	10	30500568	30500569	MI0025184	bta-mir-2285g-2	+	30500492	30500569	78
rs479000049	G	G	A/G	10	9079854	9079855	MI0022350	bta-mir-2285v	-	9079852	9079932	78
rs719317554	G	G	A/G	10	9079871	9079872	MI0022350	bta-mir-2285v	-	9079852	9079932	61	bta-miR-2285v	11
rs470321449	C	C	A/C	10	9079905	9079906	MI0022350	bta-mir-2285v	-	9079852	9079932	27
rs462018415	A	A	A/C	10	9079909	9079910	MI0022350	bta-mir-2285v	-	9079852	9079932	23
rs478988037	C	C	C/T	10	9079914	9079915	MI0022350	bta-mir-2285v	-	9079852	9079932	18
rs447195584	T	T	G/T	10	9079916	9079917	MI0022350	bta-mir-2285v	-	9079852	9079932	16
rs464165827	C	C	C/G	10	9079922	9079923	MI0022350	bta-mir-2285v	-	9079852	9079932	10
rs432838566	A	A	A/T	10	9079930	9079931	MI0022350	bta-mir-2285v	-	9079852	9079932	2
rs449708743	T	T	C/T	10	9079931	9079932	MI0022350	bta-mir-2285v	-	9079852	9079932	1
rs480424408	G	G	C/G	10	12690729	12690730	MI0011300	bta-mir-2290	-	12690727	12690806	77
rs450788044	A	A	A/C	10	12690750	12690751	MI0011300	bta-mir-2290	-	12690727	12690806	56	bta-miR-2290	9
rs462876910	G	G	G/T	10	12690757	12690758	MI0011300	bta-mir-2290	-	12690727	12690806	49	bta-miR-2290	2	inseed
rs478232367	A	A	A/C	10	12690766	12690767	MI0011300	bta-mir-2290	-	12690727	12690806	40
rs445230613	G	G	G/T	10	12690770	12690771	MI0011300	bta-mir-2290	-	12690727	12690806	36
rs467082733	C	C	C/G	10	12690775	12690776	MI0011300	bta-mir-2290	-	12690727	12690806	31
rs434523975	C	C	A/C	10	65462372	65462373	MI0011301	bta-mir-2291	-	65462367	65462440	68
rs451619327	G	G	A/G/T	10	65462377	65462378	MI0011301	bta-mir-2291	-	65462367	65462440	63	bta-miR-2291	22
rs465192430	C	C	C/G	10	65462378	65462379	MI0011301	bta-mir-2291	-	65462367	65462440	62	bta-miR-2291	21
rs436825278	C	C	A/C	10	65462379	65462380	MI0011301	bta-mir-2291	-	65462367	65462440	61	bta-miR-2291	20
rs456859763	C	C	C/T	10	65462389	65462390	MI0011301	bta-mir-2291	-	65462367	65462440	51	bta-miR-2291	10
rs473974861	A	A	A/C	10	65462390	65462391	MI0011301	bta-mir-2291	-	65462367	65462440	50	bta-miR-2291	9
rs442471207	C	C	A/C	10	65462391	65462392	MI0011301	bta-mir-2291	-	65462367	65462440	49	bta-miR-2291	8	inseed
rs452851516	T	T	C/T	10	65462394	65462395	MI0011301	bta-mir-2291	-	65462367	65462440	46	bta-miR-2291	5	inseed
rs472610965	C	C	C/G	10	65462395	65462396	MI0011301	bta-mir-2291	-	65462367	65462440	45	bta-miR-2291	4	inseed
rs441339457	G	G	C/G	10	65462411	65462412	MI0011301	bta-mir-2291	-	65462367	65462440	29
rs458466805	G	G	C/G	10	65462412	65462413	MI0011301	bta-mir-2291	-	65462367	65462440	28
rs478531878	A	A	A/C	10	65462414	65462415	MI0011301	bta-mir-2291	-	65462367	65462440	26
rs525198644	A	A	A/G	10	65462417	65462418	MI0011301	bta-mir-2291	-	65462367	65462440	23
rs443642226	C	C	A/C	10	65462420	65462421	MI0011301	bta-mir-2291	-	65462367	65462440	20
rs463714568	G	G	C/G	10	65462423	65462424	MI0011301	bta-mir-2291	-	65462367	65462440	17
rs480754002	A	A	A/G	10	65462425	65462426	MI0011301	bta-mir-2291	-	65462367	65462440	15
rs449407213	C	C	C/G	10	65462427	65462428	MI0011301	bta-mir-2291	-	65462367	65462440	13
rs209629713	T	T	G/T	10	67304463	67304464	MI0011302	bta-mir-2292	+	67304417	67304486	48	bta-miR-2292	4	inseed
rs722332678	G	G	A/G	10	67304473	67304474	MI0011302	bta-mir-2292	+	67304417	67304486	58	bta-miR-2292	14
rs477527532	C	C	A/C	10	97457618	97457619	MI0011303	bta-mir-2293	-	97457612	97457683	65
rs522500409	-	-	-/T	10	97457626	97457626	MI0011303	bta-mir-2293	-	97457612	97457683	57
rs209915053	C	C	C/T	10	97457636	97457637	MI0011303	bta-mir-2293	-	97457612	97457683	47
rs480901458	G	G	A/G	10	97457639	97457640	MI0011303	bta-mir-2293	-	97457612	97457683	44
rs466283541	T	T	C/T	10	97457641	97457642	MI0011303	bta-mir-2293	-	97457612	97457683	42
rs449624142	A	A	A/G	10	97457659	97457660	MI0011303	bta-mir-2293	-	97457612	97457683	24	bta-miR-2293	15
rs445176346	T	T	G/T	10	55017760	55017761	MI0009878	bta-mir-628	+	55017684	55017778	78
rs475278157	G	G	G/T	10	55017771	55017772	MI0009878	bta-mir-628	+	55017684	55017778	89
rs466432510	T	T	G/T	10	42712642	42712643	MI0022268	bta-mir-6517	+	42712635	42712712	9
rs478343723	C	C	C/T	10	42712645	42712646	MI0022268	bta-mir-6517	+	42712635	42712712	12	bta-miR-6517	0
rs445261754	A	A	A/C	10	42712646	42712647	MI0022268	bta-mir-6517	+	42712635	42712712	13	bta-miR-6517	1	inseed
rs470115624	G	G	G/T	10	42712647	42712648	MI0022268	bta-mir-6517	+	42712635	42712712	14	bta-miR-6517	2	inseed
rs437133286	G	G	G/T	10	42712648	42712649	MI0022268	bta-mir-6517	+	42712635	42712712	15	bta-miR-6517	3	inseed
rs455592409	C	C	A/C	10	42712651	42712652	MI0022268	bta-mir-6517	+	42712635	42712712	18	bta-miR-6517	6	inseed
rs468283140	C	C	A/C	10	42712666	42712667	MI0022268	bta-mir-6517	+	42712635	42712712	33	bta-miR-6517	21
rs435521018	G	G	G/T	10	42712667	42712668	MI0022268	bta-mir-6517	+	42712635	42712712	34	bta-miR-6517	22
rs453829922	A	A	A/T	10	42712669	42712670	MI0022268	bta-mir-6517	+	42712635	42712712	36
rs472386829	G	G	G/T	10	42712674	42712675	MI0022268	bta-mir-6517	+	42712635	42712712	41
rs439387933	C	C	C/G	10	42712679	42712680	MI0022268	bta-mir-6517	+	42712635	42712712	46
rs451392160	T	T	C/T	10	42712698	42712699	MI0022268	bta-mir-6517	+	42712635	42712712	65
rs476319348	G	G	C/G	10	42712702	42712703	MI0022268	bta-mir-6517	+	42712635	42712712	69
rs443228538	G	G	C/G/T	10	42712703	42712704	MI0022268	bta-mir-6517	+	42712635	42712712	70
rs461768487	G	G	G/T	10	42712707	42712708	MI0022268	bta-mir-6517	+	42712635	42712712	74
rs466164473	A	A	A/T	10	85658697	85658698	MI0025529	bta-mir-7859	+	85658691	85658748	8
rs433373855	T	T	A/T	10	85658743	85658744	MI0025529	bta-mir-7859	+	85658691	85658748	54	bta-miR-7859	16
rs462511224	T	T	G/T	11	104131428	104131429	MI0004754	bta-mir-126	+	104131409	104131481	21	bta-miR-126-5p	11
rs463457911	C	C	C/T	11	104131435	104131436	MI0004754	bta-mir-126	+	104131409	104131481	28	bta-miR-126-5p	18
rs479620135	G	G	A/G	11	73977000	73977001	MI0010460	bta-mir-1301	+	73977000	73977079	2
rs445135528	T	T	A/C/G/T	11	73977002	73977003	MI0010460	bta-mir-1301	+	73977000	73977079	4
rs465173963	T	T	A/C/G/T	11	73977012	73977013	MI0010460	bta-mir-1301	+	73977000	73977079	14
rs437082472	C	C	C/G	11	73977013	73977014	MI0010460	bta-mir-1301	+	73977000	73977079	15
rs456915069	A	A	A/C	11	73977014	73977015	MI0010460	bta-mir-1301	+	73977000	73977079	16
rs467182264	C	C	C/G	11	73977015	73977016	MI0010460	bta-mir-1301	+	73977000	73977079	17
rs436075831	T	T	A/G/T	11	73977016	73977017	MI0010460	bta-mir-1301	+	73977000	73977079	18
rs452857811	C	C	C/T	11	73977017	73977018	MI0010460	bta-mir-1301	+	73977000	73977079	19
rs524538833	T	T	G/T	11	73977018	73977019	MI0010460	bta-mir-1301	+	73977000	73977079	20
rs473414887	A	A	A/T	11	73977019	73977020	MI0010460	bta-mir-1301	+	73977000	73977079	21
rs438938108	C	C	C/G	11	73977022	73977023	MI0010460	bta-mir-1301	+	73977000	73977079	24
rs452674520	C	C	C/G	11	73977023	73977024	MI0010460	bta-mir-1301	+	73977000	73977079	25
rs476145975	C	C	C/T	11	73977024	73977025	MI0010460	bta-mir-1301	+	73977000	73977079	26
rs444711134	C	C	C/T	11	73977025	73977026	MI0010460	bta-mir-1301	+	73977000	73977079	27
rs461372321	G	G	A/G	11	73977026	73977027	MI0010460	bta-mir-1301	+	73977000	73977079	28
rs721069819	C	C	C/T	11	73977027	73977028	MI0010460	bta-mir-1301	+	73977000	73977079	29
rs481383691	A	A	A/C/G	11	73977031	73977032	MI0010460	bta-mir-1301	+	73977000	73977079	33
rs440555065	C	C	A/C	11	73977032	73977033	MI0010460	bta-mir-1301	+	73977000	73977079	34
rs460594232	G	G	A/G	11	73977040	73977041	MI0010460	bta-mir-1301	+	73977000	73977079	42
rs479660058	T	T	C/T	11	73977045	73977046	MI0010460	bta-mir-1301	+	73977000	73977079	47	bta-miR-1301	0
rs445036093	C	C	C/T	11	73977053	73977054	MI0010460	bta-mir-1301	+	73977000	73977079	55	bta-miR-1301	8	inseed
rs465157048	T	T	G/T	11	73977061	73977062	MI0010460	bta-mir-1301	+	73977000	73977079	63	bta-miR-1301	16
rs482208010	A	A	A/C	11	73977063	73977064	MI0010460	bta-mir-1301	+	73977000	73977079	65	bta-miR-1301	18
rs526321218	C	C	A/C	11	95709425	95709426	MI0004757	bta-mir-181a-2	+	95709411	95709520	16
rs482276546	C	C	C/G/T	11	95709426	95709427	MI0004757	bta-mir-181a-2	+	95709411	95709520	17
rs446068420	A	A	A/G	11	95709468	95709469	MI0004757	bta-mir-181a-2	+	95709411	95709520	59	bta-miR-181a	19
rs480289534	G	G	C/G	11	95709473	95709474	MI0004757	bta-mir-181a-2	+	95709411	95709520	64
rs458181833	G	G	G/T	11	95709474	95709475	MI0004757	bta-mir-181a-2	+	95709411	95709520	65
rs479848229	G	G	G/T	11	95709475	95709476	MI0004757	bta-mir-181a-2	+	95709411	95709520	66
rs446742368	A	A	A/T	11	95709484	95709485	MI0004757	bta-mir-181a-2	+	95709411	95709520	75
rs468468151	A	A	A/C	11	95709486	95709487	MI0004757	bta-mir-181a-2	+	95709411	95709520	77
rs435394666	A	A	A/C	11	95709489	95709490	MI0004757	bta-mir-181a-2	+	95709411	95709520	80
rs450556279	A	A	A/T	11	95709505	95709506	MI0004757	bta-mir-181a-2	+	95709411	95709520	96
rs468908759	T	T	G/T	11	95709509	95709510	MI0004757	bta-mir-181a-2	+	95709411	95709520	100
rs432891707	G	G	G/T	11	95709510	95709511	MI0004757	bta-mir-181a-2	+	95709411	95709520	101
rs451289146	T	T	C/G/T	11	95709513	95709514	MI0004757	bta-mir-181a-2	+	95709411	95709520	104
rs473010454	A	A	A/G	11	95709519	95709520	MI0004757	bta-mir-181a-2	+	95709411	95709520	110
rs433505717	G	G	A/G	11	95710634	95710635	MI0005013	bta-mir-181b-2	+	95710626	95710714	10
rs445480262	C	C	A/C	11	95710646	95710647	MI0005013	bta-mir-181b-2	+	95710626	95710714	22	bta-miR-181b	5	inseed
rs467223395	T	T	G/T	11	95710658	95710659	MI0005013	bta-mir-181b-2	+	95710626	95710714	34	bta-miR-181b	17
rs385519329	T	T	C/T	11	95710662	95710663	MI0005013	bta-mir-181b-2	+	95710626	95710714	38	bta-miR-181b	21
rs434153098	A	A	A/T	11	95710672	95710673	MI0005013	bta-mir-181b-2	+	95710626	95710714	48
rs455840834	C	C	A/C	11	95710675	95710676	MI0005013	bta-mir-181b-2	+	95710626	95710714	51
rs474071417	T	T	A/T	11	95710690	95710691	MI0005013	bta-mir-181b-2	+	95710626	95710714	66
rs437967263	A	A	A/G	11	95710706	95710707	MI0005013	bta-mir-181b-2	+	95710626	95710714	82
rs456330135	A	A	A/C	11	95710711	95710712	MI0005013	bta-mir-181b-2	+	95710626	95710714	87
rs134383287	A	A	A/G	11	98867659	98867660	MI0005036	bta-mir-199b	-	98867657	98867756	97
rs442365889	T	T	G/T	11	98867663	98867664	MI0005036	bta-mir-199b	-	98867657	98867756	93
rs462525719	T	T	G/T	11	98867750	98867751	MI0005036	bta-mir-199b	-	98867657	98867756	6
rs446012541	A	A	A/G	11	38494729	38494730	MI0009777	bta-mir-216a	-	38494726	38494834	105
rs468838181	T	T	A/T	11	38482489	38482490	MI0009779	bta-mir-217	-	38482488	38482597	108
rs437523819	G	G	G/T	11	38482495	38482496	MI0009779	bta-mir-217	-	38482488	38482597	102
rs457505402	G	G	A/G	11	38482510	38482511	MI0009779	bta-mir-217	-	38482488	38482597	87
rs464809563	T	T	G/T	11	38482513	38482514	MI0009779	bta-mir-217	-	38482488	38482597	84
rs432051124	A	A	A/C	11	38482519	38482520	MI0009779	bta-mir-217	-	38482488	38482597	78
rs452137844	A	A	A/G	11	38482559	38482560	MI0009779	bta-mir-217	-	38482488	38482597	38	bta-miR-217	4	inseed
rs472281950	C	C	C/G	11	38482564	38482565	MI0009779	bta-mir-217	-	38482488	38482597	33
rs440737467	T	T	G/T	11	38482565	38482566	MI0009779	bta-mir-217	-	38482488	38482597	32
rs454412761	T	T	C/T	11	38482572	38482573	MI0009779	bta-mir-217	-	38482488	38482597	25
rs474689067	T	T	G/T	11	38482582	38482583	MI0009779	bta-mir-217	-	38482488	38482597	15
rs443535709	T	T	A/T	11	38482586	38482587	MI0009779	bta-mir-217	-	38482488	38482597	11
rs720070828	C	C	C/T	11	98997150	98997151	MI0009781	bta-mir-219-1	-	98997150	98997245	95
rs133750997	T	T	C/T	11	89357284	89357285	MI0022321	bta-mir-2284aa-1	-	89357282	89357369	85
rs797302763	A	A	A/G	11	89357291	89357292	MI0022321	bta-mir-2284aa-1	-	89357282	89357369	78
rs436866803	A	A	A/C	11	89357334	89357335	MI0022321	bta-mir-2284aa-1	-	89357282	89357369	35
rs445734840	C	C	-/C	11	89357352	89357353	MI0022321	bta-mir-2284aa-1	-	89357282	89357369	17	bta-miR-2284aa	7	inseed
rs382530286	T	T	C/T	11	73158306	73158307	MI0021125	bta-mir-2284y-1	+	73158267	73158390	41
rs467129082	C	C	A/C	11	73158362	73158363	MI0021125	bta-mir-2284y-1	+	73158267	73158390	97
rs434270495	A	A	A/G	11	73158374	73158375	MI0021125	bta-mir-2284y-1	+	73158267	73158390	109
rs110077111	C	C	C/T	11	21374968	21374969	MI0022351	bta-mir-2284z-2	-	21374968	21375044	76
rs479267353	A	A	A/G	11	21375038	21375039	MI0022351	bta-mir-2284z-2	-	21374968	21375044	6
rs519893026	T	T	C/T	11	4523113	4523114	MI0025535	bta-mir-2285ac	-	4523088	4523147	34
rs210439202	A	A	A/C	11	4523130	4523131	MI0025535	bta-mir-2285ac	-	4523088	4523147	17
rs448079192	T	T	C/T	11	77464213	77464214	MI0025186	bta-mir-2285af-1	+	77464156	77464243	59
rs479258168	T	T	G/T	11	11316141	11316142	MI0011304	bta-mir-2294	+	11316131	11316193	12	bta-miR-2294	6	inseed
rs463459264	C	C	C/G	11	11316148	11316149	MI0011304	bta-mir-2294	+	11316131	11316193	19	bta-miR-2294	13
rs448777522	T	T	C/T	11	11316159	11316160	MI0011304	bta-mir-2294	+	11316131	11316193	30
rs465572891	A	A	A/C	11	11316166	11316167	MI0011304	bta-mir-2294	+	11316131	11316193	37
rs479230315	C	C	A/C	11	11316175	11316176	MI0011304	bta-mir-2294	+	11316131	11316193	46
rs445088675	T	T	C/T	11	11316180	11316181	MI0011304	bta-mir-2294	+	11316131	11316193	51
rs458138832	G	G	G/T	11	10862188	10862189	MI0011305	bta-mir-2295	-	10862186	10862252	64
rs478189003	G	G	A/C/G	11	10862190	10862191	MI0011305	bta-mir-2295	-	10862186	10862252	62	bta-miR-2295	20
rs450258617	A	A	A/C	11	10862192	10862193	MI0011305	bta-mir-2295	-	10862186	10862252	60	bta-miR-2295	18
rs463798346	C	C	A/C	11	10862193	10862194	MI0011305	bta-mir-2295	-	10862186	10862252	59	bta-miR-2295	17
rs480888596	C	C	C/G	11	10862201	10862202	MI0011305	bta-mir-2295	-	10862186	10862252	51	bta-miR-2295	9
rs449414882	C	C	C/G	11	10862204	10862205	MI0011305	bta-mir-2295	-	10862186	10862252	48	bta-miR-2295	6	inseed
rs466359082	G	G	C/G	11	10862208	10862209	MI0011305	bta-mir-2295	-	10862186	10862252	44	bta-miR-2295	2	inseed
rs435082045	A	A	A/G	11	10862217	10862218	MI0011305	bta-mir-2295	-	10862186	10862252	35
rs445463552	C	C	C/T	11	10862231	10862232	MI0011305	bta-mir-2295	-	10862186	10862252	21
rs464837398	G	G	G/T	11	10862232	10862233	MI0011305	bta-mir-2295	-	10862186	10862252	20
rs436756852	A	A	A/G	11	10862236	10862237	MI0011305	bta-mir-2295	-	10862186	10862252	16
rs456906049	A	A	A/G	11	10862242	10862243	MI0011305	bta-mir-2295	-	10862186	10862252	10
rs473918278	C	C	A/C/T	11	10862251	10862252	MI0011305	bta-mir-2295	-	10862186	10862252	1
rs449964165	A	A	A/C	11	37182406	37182407	MI0011306	bta-mir-2296	-	37182359	37182428	22
rs719095270	G	G	A/G	11	37182419	37182420	MI0011306	bta-mir-2296	-	37182359	37182428	9
rs466075405	A	A	A/C	11	37219626	37219627	MI0011307	bta-mir-2297	-	37219621	37219693	67
rs798664298	A	A	-/A	11	37219656	37219657	MI0011307	bta-mir-2297	-	37219621	37219693	37
rs434633636	G	G	G/T	11	37219679	37219680	MI0011307	bta-mir-2297	-	37219621	37219693	14	bta-miR-2297	5	inseed
rs454865768	T	T	C/T	11	37219682	37219683	MI0011307	bta-mir-2297	-	37219621	37219693	11	bta-miR-2297	2	inseed
rs461538257	G	G	A/G	11	88329025	88329026	MI0011308	bta-mir-2298	+	88328996	88329064	31
rs471711908	T	T	C/T	11	98867870	98867871	MI0022269	bta-mir-3154	-	98867859	98867943	73	bta-miR-3154	19
rs433725580	T	T	C/G/T	11	98867873	98867874	MI0022269	bta-mir-3154	-	98867859	98867943	70	bta-miR-3154	16
rs453933846	G	G	C/G	11	98867876	98867877	MI0022269	bta-mir-3154	-	98867859	98867943	67	bta-miR-3154	13
rs473844896	A	A	A/C/T	11	98867877	98867878	MI0022269	bta-mir-3154	-	98867859	98867943	66	bta-miR-3154	12
rs442490979	C	C	C/G	11	98867892	98867893	MI0022269	bta-mir-3154	-	98867859	98867943	51
rs456253969	G	G	G/T	11	98867900	98867901	MI0022269	bta-mir-3154	-	98867859	98867943	43
rs476183112	G	G	C/G	11	98867939	98867940	MI0022269	bta-mir-3154	-	98867859	98867943	4
rs478195972	C	C	C/G	11	43503045	43503046	MI0021140	bta-mir-6122	+	43503045	43503106	2
rs440286608	T	T	G/T	11	43503048	43503049	MI0021140	bta-mir-6122	+	43503045	43503106	5
rs522229410	-	-	-/G	11	43503073	43503073	MI0021140	bta-mir-6122	+	43503045	43503106	29	bta-miR-6122-5p	17
rs460415123	T	T	G/T	11	43503077	43503078	MI0021140	bta-mir-6122	+	43503045	43503106	34	bta-miR-6122-5p	21
rs462837038	A	A	A/G	11	43503084	43503085	MI0021140	bta-mir-6122	+	43503045	43503106	41	bta-miR-6122-3p	4	inseed
rs526551194	-	-	-/T	11	43503090	43503090	MI0021140	bta-mir-6122	+	43503045	43503106	46	bta-miR-6122-3p	10
rs480278593	A	A	A/G	11	43503091	43503092	MI0021140	bta-mir-6122	+	43503045	43503106	48	bta-miR-6122-3p	11
rs448771550	G	G	G/T	11	43503104	43503105	MI0021140	bta-mir-6122	+	43503045	43503106	61
rs449566280	A	A	A/C	12	57534536	57534537	MI0010463	bta-mir-1256	-	57534533	57534614	78
rs463471736	C	C	A/C	12	57534538	57534539	MI0010463	bta-mir-1256	-	57534533	57534614	76
rs432360768	CT	CT	-/CT	12	57534538	57534540	MI0010463	bta-mir-1256	-	57534533	57534614	76
rs477093721	T	T	C/T	12	57534539	57534540	MI0010463	bta-mir-1256	-	57534533	57534614	75
rs445472680	C	C	C/G	12	57534576	57534577	MI0010463	bta-mir-1256	-	57534533	57534614	38	bta-miR-1256	8	inseed
rs474362240	A	A	A/G	12	57534578	57534579	MI0010463	bta-mir-1256	-	57534533	57534614	36	bta-miR-1256	6	inseed
rs463546880	T	T	C/T	12	19596348	19596349	MI0005458	bta-mir-15a	-	19596346	19596428	80
rs482042167	A	A	A/G	12	19596362	19596363	MI0005458	bta-mir-15a	-	19596346	19596428	66
rs439549008	A	A	A/C	12	19596387	19596388	MI0005458	bta-mir-15a	-	19596346	19596428	41
rs457993769	A	A	A/T	12	19596390	19596391	MI0005458	bta-mir-15a	-	19596346	19596428	38
rs479814675	G	G	G/T	12	19596406	19596407	MI0005458	bta-mir-15a	-	19596346	19596428	22	bta-miR-15a	9
rs446910362	G	G	G/T	12	19596408	19596409	MI0005458	bta-mir-15a	-	19596346	19596428	20	bta-miR-15a	7	inseed
rs462146224	C	C	C/T	12	19596409	19596410	MI0005458	bta-mir-15a	-	19596346	19596428	19	bta-miR-15a	6	inseed
rs480811916	T	T	C/T	12	19596418	19596419	MI0005458	bta-mir-15a	-	19596346	19596428	10
rs450952696	A	A	A/G	12	19596419	19596420	MI0005458	bta-mir-15a	-	19596346	19596428	9
rs469572904	A	A	A/C	12	19596425	19596426	MI0005458	bta-mir-15a	-	19596346	19596428	3
rs469587102	T	T	G/T	12	19596206	19596207	MI0009753	bta-mir-16a	-	19596200	19596288	82
rs433473446	A	A	A/C	12	19596228	19596229	MI0009753	bta-mir-16a	-	19596200	19596288	60
rs467439761	A	A	A/T	12	19596279	19596280	MI0009753	bta-mir-16a	-	19596200	19596288	9
rs523724317	A	A	A/G	12	66226583	66226584	MI0005031	bta-mir-17	+	66226554	66226637	31	bta-miR-17-5p	16
rs43702263	C	C	G/T	12	66226843	66226844	MI0005460	bta-mir-19a	+	66226836	66226917	9
rs384964392	GT	GT	-/GT	12	66227216	66227218	MI0005461	bta-mir-19b	+	66227133	66227219	86
rs382018800	A	A	A/G	12	53250991	53250992	MI0011312	bta-mir-2284s	+	53250955	53251022	38
rs43430325	T	T	G/T	12	53250994	53250995	MI0011312	bta-mir-2284s	+	53250955	53251022	41
rs462985685	A	A	A/T	12	53250999	53251000	MI0011312	bta-mir-2284s	+	53250955	53251022	46
rs482566662	G	G	A/G	12	53251007	53251008	MI0011312	bta-mir-2284s	+	53250955	53251022	54
rs444883303	A	A	A/G	12	53251008	53251009	MI0011312	bta-mir-2284s	+	53250955	53251022	55
rs458404542	T	T	G/T	12	53251014	53251015	MI0011312	bta-mir-2284s	+	53250955	53251022	61
rs478668934	C	C	C/T	12	53251019	53251020	MI0011312	bta-mir-2284s	+	53250955	53251022	66
rs447201888	A	A	A/T	12	53251021	53251022	MI0011312	bta-mir-2284s	+	53250955	53251022	68
rs380151139	-	-	-/A	12	15678873	15678873	MI0021131	bta-mir-2285h	+	15678829	15678917	45
rs481942428	G	G	A/G	12	15678873	15678874	MI0021131	bta-mir-2285h	+	15678829	15678917	46
rs448890015	A	A	A/G	12	15678890	15678891	MI0021131	bta-mir-2285h	+	15678829	15678917	63	bta-miR-2285h	8	inseed
rs525976273	T	T	C/T	12	80287508	80287509	MI0022272	bta-mir-2285n-1	-	80287474	80287555	47
rs718864816	G	G	A/G	12	80287533	80287534	MI0022272	bta-mir-2285n-1	-	80287474	80287555	22
rs385517490	G	G	G/T	12	16533035	16533036	MI0022270	bta-mir-2285o-1	-	16533020	16533101	66	bta-miR-2285o	14
rs379867786	G	G	A/G	12	16533039	16533040	MI0022270	bta-mir-2285o-1	-	16533020	16533101	62	bta-miR-2285o	10
rs516990181	A	A	A/G	12	32285493	32285494	MI0022271	bta-mir-2285o-2	-	32285419	32285500	7
rs482826248	C	C	C/T	12	32285494	32285495	MI0022271	bta-mir-2285o-2	-	32285419	32285500	6
rs443255982	C	C	A/C	12	29660163	29660164	MI0011309	bta-mir-2299	-	29660160	29660238	75
rs458455261	A	A	A/C	12	29660198	29660199	MI0011309	bta-mir-2299	-	29660160	29660238	40
rs477043654	T	T	C/T	12	29660217	29660218	MI0011309	bta-mir-2299	-	29660160	29660238	21	bta-miR-2299-5p	10
rs720678657	T	T	C/T	12	31820746	31820747	MI0011310	bta-mir-2300a	-	31820735	31820812	66
rs384295379	T	T	-/T	12	31820753	31820754	MI0011310	bta-mir-2300a	-	31820735	31820812	59
rs469721979	C	C	C/G	12	31820759	31820760	MI0011310	bta-mir-2300a	-	31820735	31820812	53
rs718977708	G	G	A/G	12	31820782	31820783	MI0011310	bta-mir-2300a	-	31820735	31820812	30
rs379288901	A	A	-/A	12	31820789	31820790	MI0011310	bta-mir-2300a	-	31820735	31820812	23	bta-miR-2300a-5p	15
rs720678657	T	T	C/T	12	31820746	31820747	MI0011311	bta-mir-2300b	+	31820737	31820810	11
rs384295379	T	T	-/T	12	31820753	31820754	MI0011311	bta-mir-2300b	+	31820737	31820810	18
rs469721979	C	C	C/G	12	31820759	31820760	MI0011311	bta-mir-2300b	+	31820737	31820810	24
rs718977708	G	G	A/G	12	31820782	31820783	MI0011311	bta-mir-2300b	+	31820737	31820810	47
rs379288901	A	A	-/A	12	31820789	31820790	MI0011311	bta-mir-2300b	+	31820737	31820810	54	bta-miR-2300b-3p	6	inseed
rs208794164	T	T	G/T	12	86809630	86809631	MI0011313	bta-mir-2301	+	86809627	86809687	5
rs384754686	C	C	C/G	12	86809659	86809660	MI0011313	bta-mir-2301	+	86809627	86809687	34
rs450236662	C	C	C/T	12	90660502	90660503	MI0011314	bta-mir-2302	-	90660500	90660575	73
rs463832977	G	G	A/G	12	90660513	90660514	MI0011314	bta-mir-2302	-	90660500	90660575	62	bta-miR-2302	17
rs480555408	T	T	A/G/T	12	90660515	90660516	MI0011314	bta-mir-2302	-	90660500	90660575	60	bta-miR-2302	15
rs449273572	A	A	A/C/G	12	90660521	90660522	MI0011314	bta-mir-2302	-	90660500	90660575	54	bta-miR-2302	9
rs466048009	T	T	G/T	12	90660527	90660528	MI0011314	bta-mir-2302	-	90660500	90660575	48	bta-miR-2302	3	inseed
rs434735662	T	T	G/T	12	90660533	90660534	MI0011314	bta-mir-2302	-	90660500	90660575	42
rs445104628	A	A	A/C	12	90660538	90660539	MI0011314	bta-mir-2302	-	90660500	90660575	37
rs465220247	G	G	C/G	12	90660542	90660543	MI0011314	bta-mir-2302	-	90660500	90660575	33
rs437004487	C	C	C/G	12	90660543	90660544	MI0011314	bta-mir-2302	-	90660500	90660575	32
rs472695899	C	C	C/T	12	90660546	90660547	MI0011314	bta-mir-2302	-	90660500	90660575	29
rs457093835	C	C	C/G	12	90660549	90660550	MI0011314	bta-mir-2302	-	90660500	90660575	26
rs473994474	G	G	C/G	12	90660555	90660556	MI0011314	bta-mir-2302	-	90660500	90660575	20
rs436105852	C	C	C/G/T	12	90660556	90660557	MI0011314	bta-mir-2302	-	90660500	90660575	19
rs453021980	C	C	A/C	12	90660560	90660561	MI0011314	bta-mir-2302	-	90660500	90660575	15
rs473034023	G	G	C/G	12	90660563	90660564	MI0011314	bta-mir-2302	-	90660500	90660575	12
rs438376903	G	G	G/T	12	90660565	90660566	MI0011314	bta-mir-2302	-	90660500	90660575	10
rs451913642	C	C	C/G/T	12	90660567	90660568	MI0011314	bta-mir-2302	-	90660500	90660575	8
rs472091592	C	C	C/G	12	90660572	90660573	MI0011314	bta-mir-2302	-	90660500	90660575	3
rs717981613	-	-	-/CAGAGTA	12	91046218	91046218	MI0011315	bta-mir-2303	+	91046173	91046251	46
rs381990046	C	C	C/T	12	91046223	91046224	MI0011315	bta-mir-2303	+	91046173	91046251	52
rs110192841	G	G	G/T	12	81323149	81323150	MI0013067	bta-mir-2892	-	81323148	81323251	102
rs110100394	A	A	A/T	12	81323174	81323175	MI0013067	bta-mir-2892	-	81323148	81323251	77
rs109521539	T	T	G/T	12	81323182	81323183	MI0013067	bta-mir-2892	-	81323148	81323251	69
rs385146256	C	C	A/C	12	81323193	81323194	MI0013067	bta-mir-2892	-	81323148	81323251	58
rs459259045	A	A	A/G	12	81323201	81323202	MI0013067	bta-mir-2892	-	81323148	81323251	50
rs462937070	C	C	C/G	12	81323203	81323204	MI0013067	bta-mir-2892	-	81323148	81323251	48
rs137794445	C	C	C/G	12	81323208	81323209	MI0013067	bta-mir-2892	-	81323148	81323251	43
rs133294664	G	G	A/G	12	81323210	81323211	MI0013067	bta-mir-2892	-	81323148	81323251	41
rs438485493	G	G	A/G	12	81323223	81323224	MI0013067	bta-mir-2892	-	81323148	81323251	28
rs109795153	C	C	C/G	12	81323242	81323243	MI0013067	bta-mir-2892	-	81323148	81323251	9	bta-miR-2892	7	inseed
rs380644363	T	T	C/T	12	73398800	73398801	MI0021117	bta-mir-3141	-	73398779	73398878	78	bta-miR-3141	2	inseed
rs43757322	T	T	A/G	12	73398832	73398833	MI0021117	bta-mir-3141	-	73398779	73398878	46
rs383381347	G	G	A/G	12	73398836	73398837	MI0021117	bta-mir-3141	-	73398779	73398878	42
rs43757321	G	G	C/T	12	73398852	73398853	MI0021117	bta-mir-3141	-	73398779	73398878	26
rs523520130	T	T	-/T	12	19542768	19542769	MI0021118	bta-mir-3613a	-	19542746	19542831	63
rs523520130	T	T	-/T	12	19542768	19542769	MI0025192	bta-mir-3613b	+	19542762	19542816	8
rs475343257	C	C	C/G	12	10980708	10980709	MI0009893	bta-mir-759	-	10980687	10980782	74
rs379454500	C	C	C/T	12	10980714	10980715	MI0009893	bta-mir-759	-	10980687	10980782	68
rs461125228	C	C	A/C	12	10980718	10980719	MI0009893	bta-mir-759	-	10980687	10980782	64
rs481282030	A	A	A/G	12	10980723	10980724	MI0009893	bta-mir-759	-	10980687	10980782	59
rs446696576	A	A	A/G	12	10980729	10980730	MI0009893	bta-mir-759	-	10980687	10980782	53
rs460446148	C	C	C/T	12	10980752	10980753	MI0009893	bta-mir-759	-	10980687	10980782	30	bta-miR-759	1	inseed
rs479783995	T	T	A/T	12	10980766	10980767	MI0009893	bta-mir-759	-	10980687	10980782	16
rs445289147	T	T	G/T	12	10980774	10980775	MI0009893	bta-mir-759	-	10980687	10980782	8
rs465377532	A	A	A/C	12	10980778	10980779	MI0009893	bta-mir-759	-	10980687	10980782	4
rs210808755	T	T	G/T	12	66227323	66227324	MI0009905	bta-mir-92a-1	+	66227255	66227332	70	bta-miR-92a	21
rs440019364	T	T	G/T	13	51742423	51742424	MI0005456	bta-mir-103-2	-	51742422	51742497	74
rs460189731	C	C	A/C	13	51742435	51742436	MI0005456	bta-mir-103-2	-	51742422	51742497	62	bta-miR-103	15
rs455844741	A	A	A/G	13	51742466	51742467	MI0005456	bta-mir-103-2	-	51742422	51742497	31
rs477213889	A	A	A/C	13	51742488	51742489	MI0005456	bta-mir-103-2	-	51742422	51742497	9
rs443994813	A	A	A/T	13	55237555	55237556	MI0009719	bta-mir-1-1	-	55237544	55237619	64	bta-miR-1	16
rs432326926	A	A	A/C	13	55227294	55227295	MI0009733	bta-mir-133a-1	-	55227292	55227386	92
rs454296478	A	A	A/T	13	55227295	55227296	MI0009733	bta-mir-133a-1	-	55227292	55227386	91
rs472904666	G	G	C/G	13	55227302	55227303	MI0009733	bta-mir-133a-1	-	55227292	55227386	84
rs436591897	C	C	C/G	13	55227303	55227304	MI0009733	bta-mir-133a-1	-	55227292	55227386	83
rs455074531	T	T	A/T	13	55227304	55227305	MI0009733	bta-mir-133a-1	-	55227292	55227386	82
rs476836013	A	A	A/T	13	55227338	55227339	MI0009733	bta-mir-133a-1	-	55227292	55227386	48
rs444186133	A	A	A/C	13	55227343	55227344	MI0009733	bta-mir-133a-1	-	55227292	55227386	43
[truncated: 3,430 more rows]
